# Supplementary material for: Single-photon detection and cryogenic reconfigurability in lithium niobate nanophotonic circuits
Source: Nat Commun. 2021 Nov 25;12:6847. doi: 10.1038/s41467-021-27205-8 (PMC8617300; doi:10.1038/s41467-021-27205-8)
Supplement: Supplementary file 3 — Source Data [file 41467_2021_27205_MOESM3_ESM.zip]

Archive with 17 entries (17 files):
- SourceData/Fig2a_raw_data.txt
- SourceData/Fig2b_raw_data.txt
- SourceData/Fig2c_raw_data.txt
- SourceData/Fig3a_raw_data.txt
- SourceData/Fig3b_raw_data.txt
- SourceData/Fig3c_raw_data.txt
- SourceData/Fig3d_raw_data.txt
- SourceData/Fig3e_raw_data.txt
- SourceData/Fig3f_raw_data.txt
- SourceData/Fig4a_raw_data.txt
- SourceData/Fig4b_raw_data.txt
- SourceData/Fig4c_0V_raw_data.txt
- SourceData/Fig4c_16.5V_raw_data.txt
- SourceData/Fig4d_raw_data.txt
- SourceData/Fig5a_raw_data.txt
- SourceData/Fig5b_raw_data.txt
- SourceData/Fig5c_raw_data.txt
