# Supplementary material for: Single-photon detection and cryogenic reconfigurability in lithium niobate nanophotonic circuits
Source: Nat Commun. 2021 Nov 25;12:6847. doi: 10.1038/s41467-021-27205-8 (PMC8617300; doi:10.1038/s41467-021-27205-8)
Supplement: Supplementary file 3 — Source Data [file 41467_2021_27205_MOESM3_ESM.zip › SourceData/Fig2a_raw_data.txt]

Wavelength	Normalized transmission
nm
1550.495	0.98465
1550.4951	0.98573
1550.4952	0.98645
1550.4953	0.98429
1550.4954	0.98285
1550.4955	0.98429
1550.4956	0.9868
1550.4957	0.98501
1550.4958	0.98321
1550.4959	0.98249
1550.496	0.98321
1550.4961	0.98393
1550.4962	0.98177
1550.4963	0.98249
1550.4964	0.98285
1550.4965	0.98464
1550.4966	0.98141
1550.4967	0.97998
1550.4968	0.9789
1550.4969	0.98249
1550.497	0.98141
1550.4971	0.97997
1550.4972	0.97854
1550.4973	0.9789
1550.4974	0.97925
1550.4975	0.97818
1550.4976	0.97602
1550.4977	0.9771
1550.4978	0.97889
1550.4979	0.97566
1550.498	0.97387
1550.4981	0.97387
1550.4982	0.97494
1550.4983	0.97422
1550.4984	0.97243
1550.4985	0.97279
1550.4986	0.97243
1550.4987	0.97243
1550.4988	0.9692
1550.4989	0.96884
1550.499	0.96884
1550.4991	0.97027
1550.4992	0.96704
1550.4993	0.96668
1550.4994	0.96668
1550.4995	0.96596
1550.4996	0.96345
1550.4997	0.96309
1550.4998	0.96273
1550.4999	0.96416
1550.5	0.96057
1550.5001	0.95985
1550.5002	0.95842
1550.5003	0.95878
1550.5004	0.95734
1550.5005	0.95519
1550.5006	0.95483
1550.5007	0.95447
1550.5008	0.95267
1550.5009	0.95088
1550.501	0.94764
1550.5011	0.94836
1550.5012	0.94693
1550.5013	0.94585
1550.5014	0.94226
1550.5015	0.94082
1550.5016	0.9401
1550.5017	0.93795
1550.5018	0.93579
1550.5019	0.93292
1550.502	0.93112
1550.5021	0.92969
1550.5022	0.92753
1550.5023	0.92286
1550.5024	0.91999
1550.5025	0.91856
1550.5026	0.91568
1550.5027	0.91353
1550.5028	0.90886
1550.5029	0.90491
1550.503	0.90024
1550.5031	0.89665
1550.5032	0.8927
1550.5033	0.88875
1550.5034	0.88229
1550.5035	0.87906
1550.5036	0.87295
1550.5037	0.86541
1550.5038	0.85895
1550.5039	0.85321
1550.504	0.84674
1550.5041	0.83849
1550.5042	0.83059
1550.5043	0.81766
1550.5044	0.80976
1550.5045	0.79935
1550.5046	0.78894
1550.5047	0.77637
1550.5048	0.76201
1550.5049	0.74837
1550.505	0.73293
1550.5051	0.71605
1550.5052	0.69666
1550.5053	0.67799
1550.5054	0.65789
1550.5055	0.63491
1550.5056	0.60834
1550.5057	0.57998
1550.5058	0.55197
1550.5059	0.52217
1550.506	0.48843
1550.5061	0.45288
1550.5062	0.4159
1550.5063	0.37713
1550.5064	0.33727
1550.5065	0.29455
1550.5066	0.2529
1550.5067	0.21341
1550.5068	0.17571
1550.5069	0.13801
1550.507	0.10426
1550.5071	0.0759
1550.5072	0.05113
1550.5073	0.03282
1550.5074	0.02061
1550.5075	0.01343
1550.5076	0.01415
1550.5077	0.01953
1550.5078	0.0321
1550.5079	0.05041
1550.508	0.07447
1550.5081	0.10642
1550.5082	0.14376
1550.5083	0.18397
1550.5084	0.2292
1550.5085	0.27552
1550.5086	0.32435
1550.5087	0.3703
1550.5088	0.4159
1550.5089	0.4597
1550.509	0.49991
1550.5091	0.5376
1550.5092	0.57243
1550.5093	0.60546
1550.5094	0.63382
1550.5095	0.66111
1550.5096	0.68624
1550.5097	0.70742
1550.5098	0.72573
1550.5099	0.7444
1550.51	0.76235
1550.5101	0.77671
1550.5102	0.79035
1550.5103	0.80292
1550.5104	0.81405
1550.5105	0.82554
1550.5106	0.83487
1550.5107	0.84313
1550.5108	0.85067
1550.5109	0.85856
1550.511	0.8679
1550.5111	0.874
1550.5112	0.87795
1550.5113	0.88369
1550.5114	0.89016
1550.5115	0.89626
1550.5116	0.90057
1550.5117	0.90308
1550.5118	0.90811
1550.5119	0.91205
1550.512	0.91744
1550.5121	0.91888
1550.5122	0.92211
1550.5123	0.92606
1550.5124	0.93
1550.5125	0.9318
1550.5126	0.93288
1550.5127	0.93539
1550.5128	0.93934
1550.5129	0.94221
1550.513	0.944
1550.5131	0.94436
1550.5132	0.94616
1550.5133	0.95011
1550.5134	0.95118
1550.5135	0.95082
1550.5136	0.95405
1550.5137	0.95621
1550.5138	0.958
1550.5139	0.95836
1550.514	0.95764
1550.5141	0.96123
1550.5142	0.96303
1550.5143	0.9641
1550.5144	0.96482
1550.5145	0.96482
1550.5146	0.96554
1550.5147	0.96913
1550.5148	0.96984
1550.5149	0.96913
1550.515	0.97092
1550.5151	0.972
1550.5152	0.97379
1550.5153	0.97451
1550.5154	0.972
1550.5155	0.97379
1550.5156	0.97487
1550.5157	0.97738
1550.5158	0.9781
1550.5159	0.97882
1550.516	0.97846
1550.5161	0.98025
1550.5162	0.98133
1550.5163	0.98025
1550.5164	0.98061
1550.5165	0.98168
1550.5166	0.98276
1550.5167	0.98384
1550.5168	0.98276
1550.5169	0.98312
1550.517	0.9842
1550.5171	0.98563
1550.5172	0.98527
1550.5173	0.98348
1550.5174	0.98455
1550.5175	0.98671
1550.5176	0.98742
1550.5177	0.98706
1550.5178	0.98706
1550.5179	0.98742
1550.518	0.98886
1550.5181	0.98814
1550.5182	0.98742
1550.5183	0.98922
1550.5184	0.98922
1550.5185	0.99029
1550.5186	0.98886
1550.5187	0.98957
1550.5188	0.99209
1550.5189	0.99137
1550.519	0.98993
1550.5191	0.99065
1550.5192	0.9928
1550.5193	0.99316
1550.5194	0.99029
1550.5195	0.99136
1550.5196	0.99316
1550.5197	0.99244
1550.5198	0.9928
1550.5199	0.99459
1550.52	0.99567
1550.5201	0.99423
1550.5202	0.9928
1550.5203	0.99459
1550.5204	0.99459
1550.5205	0.99459
1550.5206	0.99459
1550.5207	0.99603
1550.5208	0.9971
1550.5209	0.99531
1550.521	0.99423
1550.5211	0.99567
1550.5212	0.99746
1550.5213	0.99746
1550.5214	0.99638
1550.5215	0.99674
1550.5216	0.9971
1550.5217	0.99853
1550.5218	0.9971
1550.5219	0.99674
1550.522	0.99746
1550.5221	0.99997
1550.5222	0.99853
1550.5223	0.9971
1550.5224	0.99781
1550.5225	0.99925
