# Supplementary material for: Single-photon detection and cryogenic reconfigurability in lithium niobate nanophotonic circuits
Source: Nat Commun. 2021 Nov 25;12:6847. doi: 10.1038/s41467-021-27205-8 (PMC8617300; doi:10.1038/s41467-021-27205-8)
Supplement: Supplementary file 3 — Source Data [file 41467_2021_27205_MOESM3_ESM.zip › SourceData/Fig2b_raw_data.txt]

Wavelength	Normalized transmission
nm
1551.60008	1
1551.60028	0.9969
1551.60048	0.98632
1551.60068	0.98414
1551.60088	0.97793
1551.60108	0.98267
1551.60128	0.98213
1551.60148	0.98267
1551.60168	0.98341
1551.60188	0.96845
1551.60208	0.97502
1551.60228	0.96754
1551.60248	0.96043
1551.60268	0.95295
1551.60288	0.95659
1551.60308	0.9617
1551.60328	0.96535
1551.60348	0.97136
1551.60368	0.9617
1551.60388	0.95258
1551.60408	0.95386
1551.60428	0.96662
1551.60448	0.95988
1551.60468	0.94966
1551.60488	0.95586
1551.60508	0.95951
1551.60528	0.95841
1551.60548	0.95331
1551.60568	0.95422
1551.60588	0.95185
1551.60608	0.9482
1551.60628	0.94328
1551.60648	0.94346
1551.60668	0.94182
1551.60688	0.93835
1551.60708	0.93215
1551.60728	0.92102
1551.60748	0.91902
1551.60768	0.91501
1551.60788	0.9006
1551.60808	0.89239
1551.60828	0.89951
1551.60848	0.89951
1551.60868	0.89075
1551.60888	0.8882
1551.60908	0.88929
1551.60928	0.87562
1551.60948	0.8654
1551.60968	0.86011
1551.60988	0.85993
1551.61008	0.85446
1551.61028	0.84516
1551.61048	0.83603
1551.61068	0.82108
1551.61088	0.80029
1551.61108	0.79682
1551.61128	0.76491
1551.61148	0.72879
1551.61168	0.67134
1551.61188	0.6044
1551.61208	0.52489
1551.61228	0.4295
1551.61248	0.32991
1551.61268	0.23143
1551.61288	0.14789
1551.61308	0.08789
1551.61328	0.05688
1551.61348	0.07312
1551.61368	0.13604
1551.61388	0.22395
1551.61408	0.32225
1551.61428	0.4025
1551.61448	0.49115
1551.61468	0.56137
1551.61488	0.61443
1551.61508	0.6697
1551.61528	0.70125
1551.61548	0.7505
1551.61568	0.77074
1551.61588	0.79774
1551.61608	0.81251
1551.61628	0.8291
1551.61648	0.84917
1551.61668	0.84625
1551.61688	0.85865
1551.61708	0.87196
1551.61728	0.87817
1551.61748	0.8933
1551.61768	0.89768
1551.61788	0.90589
1551.61808	0.90443
1551.61828	0.91227
1551.61848	0.92048
1551.61868	0.92212
1551.61888	0.91172
1551.61908	0.91227
1551.61928	0.91756
1551.61948	0.93051
1551.61968	0.93598
1551.61988	0.94437
1551.62008	0.94346
1551.62028	0.942
1551.62048	0.93853
1551.62068	0.93817
1551.62088	0.93471
1551.62108	0.94164
1551.62128	0.93835
1551.62148	0.93872
1551.62168	0.93324
1551.62188	0.93872
1551.62208	0.93598
1551.62228	0.92978
1551.62248	0.92887
1551.62268	0.93307
1551.62288	0.92996
1551.62308	0.92741
1551.62328	0.94492
1551.62348	0.93908
1551.62368	0.93726
1551.62388	0.93981
1551.62408	0.93908
1551.62428	0.93288
1551.62448	0.93853
1551.62468	0.9358
1551.62488	0.94766
1551.62508	0.95148
