# Supplementary material for: Single-photon detection and cryogenic reconfigurability in lithium niobate nanophotonic circuits
Source: Nat Commun. 2021 Nov 25;12:6847. doi: 10.1038/s41467-021-27205-8 (PMC8617300; doi:10.1038/s41467-021-27205-8)
Supplement: Supplementary file 3 — Source Data [file 41467_2021_27205_MOESM3_ESM.zip › SourceData/Fig2c_raw_data.txt]

Wavelength	Transmission Reference DC	Transmission Out1	Transmission Out2
nm
1500	0.01336	0.00669	0.00418
1500.01	0.0134	0.00659	0.0042
1500.02	0.01354	0.00649	0.00427
1500.03	0.01373	0.00645	0.0045
1500.04	0.01387	0.0063	0.00443
1500.05	0.01413	0.00646	0.00459
1500.06	0.01426	0.0065	0.00455
1500.07	0.01454	0.00646	0.00455
1500.08	0.01464	0.00646	0.00449
1500.09	0.01482	0.00639	0.00446
1500.1	0.01487	0.00631	0.00438
1500.11	0.01506	0.00597	0.00461
1500.12	0.01515	0.00615	0.00477
1500.13	0.01521	0.00604	0.00492
1500.14	0.0153	0.00607	0.00493
1500.15	0.01526	0.00618	0.00497
1500.16	0.01519	0.00621	0.00507
1500.17	0.01506	0.00618	0.00496
1500.18	0.015	0.0063	0.005
1500.19	0.01475	0.00616	0.00507
1500.2	0.01467	0.00607	0.00496
1500.21	0.01422	0.00574	0.00514
1500.22	0.0142	0.00565	0.00532
1500.23	0.01383	0.00558	0.00528
1500.24	0.01361	0.00574	0.00547
1500.25	0.01341	0.00579	0.00531
1500.26	0.01305	0.00586	0.00524
1500.27	0.01285	0.00588	0.00543
1500.28	0.01281	0.00588	0.00545
1500.29	0.0126	0.00564	0.00538
1500.3	0.0127	0.00543	0.00563
1500.31	0.01277	0.00523	0.00575
1500.32	0.01289	0.00525	0.00562
1500.33	0.01273	0.00541	0.00582
1500.34	0.01308	0.0053	0.00589
1500.35	0.0131	0.00564	0.00583
1500.36	0.01331	0.0058	0.00603
1500.37	0.01357	0.00549	0.00597
1500.38	0.01369	0.00515	0.00593
1500.39	0.01386	0.00512	0.006
1500.4	0.01423	0.00512	0.00614
1500.41	0.01455	0.00492	0.00643
1500.42	0.01471	0.00494	0.00634
1500.43	0.01486	0.00522	0.00649
1500.44	0.01486	0.0052	0.00642
1500.45	0.01503	0.00527	0.0066
1500.46	0.01522	0.00523	0.00669
1500.47	0.01526	0.00511	0.00665
1500.48	0.01543	0.00495	0.00672
1500.49	0.01543	0.00472	0.00691
1500.5	0.01549	0.00479	0.00689
1500.51	0.0154	0.00477	0.00705
1500.52	0.01545	0.00469	0.00707
1500.53	0.01545	0.00482	0.00724
1500.54	0.01539	0.00476	0.00736
1500.55	0.01544	0.00494	0.0074
1500.56	0.01552	0.00466	0.00747
1500.57	0.01557	0.00483	0.00745
1500.58	0.01559	0.00469	0.00759
1500.59	0.01565	0.00453	0.00774
1500.6	0.01569	0.00442	0.00779
1500.61	0.01563	0.00442	0.00751
1500.62	0.01559	0.00453	0.00797
1500.63	0.01545	0.00458	0.00812
1500.64	0.01532	0.00456	0.00816
1500.65	0.01525	0.00454	0.0083
1500.66	0.01524	0.00463	0.00828
1500.67	0.01497	0.00441	0.00828
1500.68	0.01471	0.00441	0.00831
1500.69	0.01476	0.00427	0.00827
1500.7	0.01454	0.00415	0.00846
1500.71	0.01443	0.00411	0.00841
1500.72	0.01448	0.00406	0.00869
1500.73	0.01434	0.00414	0.00879
1500.74	0.01418	0.00416	0.00888
1500.75	0.01419	0.00423	0.00886
1500.76	0.01396	0.00391	0.00898
1500.77	0.01381	0.00419	0.0091
1500.78	0.01392	0.0041	0.00912
1500.79	0.01411	0.00389	0.00918
1500.8	0.01398	0.0038	0.00908
1500.81	0.0141	0.00382	0.00932
1500.82	0.01412	0.00371	0.0093
1500.83	0.01441	0.00389	0.00928
1500.84	0.01458	0.00401	0.00951
1500.85	0.01472	0.00403	0.00959
1500.86	0.01495	0.00397	0.00973
1500.87	0.01522	0.0038	0.00971
1500.88	0.01541	0.00359	0.00971
1500.89	0.01548	0.00346	0.00959
1500.9	0.01581	0.00334	0.00965
1500.91	0.01595	0.00337	0.00949
1500.92	0.01599	0.00358	0.00958
1500.93	0.01597	0.00353	0.00977
1500.94	0.01606	0.00355	0.00977
1500.95	0.01593	0.00351	0.00996
1500.96	0.01614	0.00337	0.00996
1500.97	0.01601	0.00325	0.01001
1500.98	0.01608	0.00311	0.00992
1500.99	0.01597	0.003	0.00979
1501	0.01625	0.003	0.00991
1501.01	0.01581	0.00289	0.00994
1501.02	0.0158	0.00303	0.01001
1501.03	0.01587	0.00298	0.01032
1501.04	0.01571	0.0031	0.01044
1501.05	0.01576	0.00303	0.01062
1501.06	0.01577	0.00298	0.01065
1501.07	0.01559	0.00286	0.01066
1501.08	0.01536	0.00285	0.01054
1501.09	0.01541	0.00259	0.01059
1501.1	0.01569	0.00263	0.01068
1501.11	0.01558	0.00264	0.01086
1501.12	0.01545	0.00266	0.0109
1501.13	0.01552	0.00273	0.01098
1501.14	0.0156	0.00257	0.01096
1501.15	0.01551	0.00262	0.01126
1501.16	0.01558	0.0024	0.01118
1501.17	0.01575	0.00241	0.01116
1501.18	0.01578	0.00238	0.01085
1501.19	0.01592	0.0022	0.01116
1501.2	0.01549	0.00225	0.01123
1501.21	0.01589	0.00218	0.01119
1501.22	0.01611	0.0022	0.01136
1501.23	0.01632	0.00231	0.01155
1501.24	0.01626	0.00224	0.01176
1501.25	0.01649	0.00222	0.01184
1501.26	0.01664	0.00216	0.01166
1501.27	0.01697	0.00199	0.01159
1501.28	0.0171	0.00197	0.01173
1501.29	0.01719	0.00183	0.01167
1501.3	0.01736	0.0019	0.01183
1501.31	0.01747	0.00187	0.01177
1501.32	0.01756	0.00185	0.01207
1501.33	0.01809	0.0019	0.01212
1501.34	0.01786	0.0019	0.01218
1501.35	0.01789	0.00185	0.01216
1501.36	0.01794	0.00176	0.0123
1501.37	0.01808	0.00176	0.0123
1501.38	0.01797	0.0016	0.01208
1501.39	0.01789	0.00155	0.01212
1501.4	0.01796	0.00159	0.01208
1501.41	0.0177	0.00148	0.01225
1501.42	0.01783	0.00158	0.01216
1501.43	0.01772	0.0015	0.01254
1501.44	0.01723	0.00155	0.01247
1501.45	0.01707	0.00162	0.01266
1501.46	0.01693	0.0015	0.01279
1501.47	0.01669	0.00148	0.01267
1501.48	0.01647	0.00132	0.01258
1501.49	0.0163	0.00122	0.01258
1501.5	0.01596	0.00129	0.0125
1501.51	0.01562	0.00134	0.01248
1501.52	0.01556	0.00136	0.01269
1501.53	0.0154	0.00137	0.01293
1501.54	0.01555	0.00127	0.01317
1501.55	0.01552	0.00127	0.0132
1501.56	0.01541	0.00122	0.01311
1501.57	0.01525	0.00106	0.0129
1501.58	0.01559	0.00104	0.01297
1501.59	0.01559	9.91673E-4	0.01269
1501.6	0.01552	9.22378E-4	0.01282
1501.61	0.01572	9.56712E-4	0.01303
1501.62	0.01608	9.73768E-4	0.01351
1501.63	0.01613	0.00106	0.01349
1501.64	0.01605	8.69816E-4	0.01369
1501.65	0.01629	8.8688E-4	0.01384
1501.66	0.01656	8.17698E-4	0.01356
1501.67	0.01658	7.48546E-4	0.01347
1501.68	0.0168	7.82865E-4	0.01352
1501.69	0.01697	7.82697E-4	0.01366
1501.7	0.01715	7.3083E-4	0.01388
1501.71	0.01741	7.30673E-4	0.01422
1501.72	0.01754	8.33869E-4	0.01455
1501.73	0.01763	7.30359E-4	0.01466
1501.74	0.01745	6.61329E-4	0.01475
1501.75	0.01767	6.95616E-4	0.01464
1501.76	0.01794	4.20095E-4	0.01455
1501.77	0.01782	5.40454E-4	0.01451
1501.78	0.01785	4.71525E-4	0.01429
1501.79	0.01795	4.37025E-4	0.0148
1501.8	0.01823	4.36931E-4	0.01485
1501.81	0.0182	5.228E-4	0.0151
1501.82	0.01842	5.74254E-4	0.01543
1501.83	0.01833	5.05391E-4	0.01553
1501.84	0.01836	4.53739E-4	0.01559
1501.85	0.01849	4.19287E-4	0.01547
1501.86	0.0184	4.53545E-4	0.01534
1501.87	0.01852	3.84767E-4	0.01513
1501.88	0.01827	1.61518E-4	0.01496
1501.89	0.01839	2.98788E-4	0.01518
1501.9	0.01842	3.33043E-4	0.01548
1501.91	0.01816	3.32972E-4	0.01569
1501.92	0.01846	9.27723E-5	0.01604
1501.93	0.0183	3.15682E-4	0.01635
1501.94	0.01832	2.81326E-4	0.01624
1501.95	0.01778	3.32689E-4	0.01602
1501.96	0.01781	2.29794E-4	0.01582
1501.97	0.01764	2.29745E-4	0.01587
1501.98	0.01784	2.12566E-4	0.01585
1501.99	0.01746	2.29647E-4	0.01563
1502	0.01735	9.26149E-5	0.01586
1502.01	0.01749	1.09715E-4	0.01624
1502.02	0.01704	2.80849E-4	0.01658
1502.03	0.0171	1.43892E-4	0.01671
1502.04	0.01691	5.83195E-5	0.01653
1502.05	0.01706	1.09622E-4	0.01631
1502.06	0.01713	6.99106E-6	0.01629
1502.07	0.01721	7.53802E-5	0.01579
1502.08	0.01746	1.43741E-4	0.01567
1502.09	0.01776	6.98663E-6	0.01583
1502.1	0.01812	-1.01017E-5	0.0161
1502.11	0.01822	6.98369E-6	0.01649
1502.12	0.01854	4.11415E-5	0.01652
1502.13	0.01864	6.98074E-6	0.01676
1502.14	0.01899	-9.54554E-5	0.0165
1502.15	0.01919	-1.00911E-5	0.01617
1502.16	0.01943	-1.29546E-4	0.01589
1502.17	0.01966	-1.00868E-5	0.01593
1502.18	0.01985	-4.42009E-5	0.01558
1502.19	0.02006	-1.1241E-4	0.01612
1502.2	0.02002	-4.41823E-5	0.01622
1502.21	0.02	-1.12363E-4	0.01646
1502.22	0.01998	-9.52952E-5	0.0168
1502.23	0.02005	-9.52752E-5	0.01671
1502.24	0.01972	-9.52553E-5	0.01667
1502.25	0.0198	-1.63368E-4	0.01653
1502.26	0.01976	-9.52154E-5	0.01624
1502.27	0.01964	-1.63299E-4	0.01593
1502.28	0.01941	6.95881E-6	0.0158
1502.29	0.01944	-2.48325E-4	0.01628
1502.3	0.01934	6.9559E-6	0.01649
1502.31	0.01896	-4.40807E-5	0.01664
1502.32	0.01878	-6.10797E-5	0.01698
1502.33	0.0188	2.39562E-5	0.01688
1502.34	0.01861	-1.80062E-4	0.0168
1502.35	0.0186	-1.00489E-5	0.01653
1502.36	0.01873	-1.29005E-4	0.01664
1502.37	0.01882	-1.28978E-4	0.01647
1502.38	0.01861	-1.62925E-4	0.01643
1502.39	0.01847	-2.13841E-4	0.01653
1502.4	0.01858	-1.96817E-4	0.01704
1502.41	0.01856	-7.79417E-5	0.01709
1502.42	0.01842	-1.45817E-4	0.01729
1502.43	0.01835	-1.79725E-4	0.01733
1502.44	0.01833	-1.11825E-4	0.01707
1502.45	0.01829	-1.28764E-4	0.017
1502.46	0.01853	-1.28737E-4	0.01659
1502.47	0.01845	-1.79576E-4	0.01652
1502.48	0.01842	-1.28684E-4	0.01665
1502.49	0.01838	-1.62553E-4	0.01702
1502.5	0.01848	-1.11686E-4	0.0169
1502.51	0.01852	-2.47192E-4	0.01715
1502.52	0.01855	-7.77643E-5	0.01728
1502.53	0.01892	-1.28551E-4	0.01709
1502.54	0.01916	-9.46628E-5	0.01697
1502.55	0.01922	-1.96206E-4	0.01685
1502.56	0.01927	-9.46237E-5	0.01673
1502.57	0.01935	1.08438E-4	0.01628
1502.58	0.01955	-6.07513E-5	0.01631
1502.59	0.01971	4.07407E-5	0.01682
1502.6	0.01981	-1.79095E-4	0.01719
1502.61	0.01996	-4.38075E-5	0.01737
1502.62	0.02021	-2.68957E-5	0.01745
1502.63	0.02024	4.07071E-5	0.01762
1502.64	0.02018	-2.68846E-5	0.01746
1502.65	0.02006	7.44752E-5	0.01683
1502.66	0.02009	1.08238E-4	0.01664
1502.67	0.0199	4.06737E-5	0.01645
1502.68	0.01994	5.75473E-5	0.01679
1502.69	0.0196	5.75355E-5	0.01663
1502.7	0.01946	1.41899E-4	0.01705
1502.71	0.01907	2.37688E-5	0.01711
1502.72	0.01888	7.43683E-5	0.01728
1502.73	0.01881	1.24947E-4	0.01718
1502.74	0.01904	1.41783E-4	0.01672
1502.75	0.01906	1.24896E-4	0.01641
1502.76	0.01865	6.89011E-6	0.01631
1502.77	0.01871	2.93354E-4	0.01632
1502.78	0.01861	1.92209E-4	0.01643
1502.79	0.01897	3.10078E-4	0.01699
1502.8	0.01909	2.93174E-4	0.01708
1502.81	0.01913	2.5944E-4	0.01738
1502.82	0.01948	3.09888E-4	0.01748
1502.83	0.01966	3.43486E-4	0.01741
1502.84	0.01969	3.60243E-4	0.0171
1502.85	0.02014	3.76993E-4	0.01703
1502.86	0.02007	4.94656E-4	0.01686
1502.87	0.02037	3.93656E-4	0.01694
1502.88	0.02047	4.27202E-4	0.01709
1502.89	0.02057	3.76686E-4	0.01747
1502.9	0.02076	5.61479E-4	0.01765
1502.91	0.02104	5.61365E-4	0.01794
1502.92	0.02134	6.78848E-4	0.0181
1502.93	0.02115	6.7871E-4	0.01783
1502.94	0.0214	5.77816E-4	0.01781
1502.95	0.02155	6.44856E-4	0.01774
1502.96	0.02132	5.77582E-4	0.01746
1502.97	0.02129	6.7816E-4	0.01746
1502.98	0.02132	6.94802E-4	0.01774
1502.99	0.02151	6.44334E-4	0.01786
1503	0.02148	7.11293E-4	0.01809
1503.01	0.02144	7.78225E-4	0.0182
1503.02	0.02152	7.27772E-4	0.01825
1503.03	0.02175	8.78484E-4	0.01813
1503.04	0.02188	8.95065E-4	0.01804
1503.05	0.02189	7.94352E-4	0.0176
1503.06	0.02209	9.44959E-4	0.01751
1503.07	0.02227	9.11272E-4	0.01759
1503.08	0.02234	0.00101	0.01784
1503.09	0.02247	0.00121	0.01795
1503.1	0.02255	0.00125	0.01822
1503.11	0.02273	0.00123	0.0184
1503.12	0.02268	0.00124	0.0185
1503.13	0.02267	0.00126	0.01811
1503.14	0.02252	0.00128	0.01775
1503.15	0.02243	0.00126	0.0177
1503.16	0.02219	0.00114	0.01748
1503.17	0.02209	0.00143	0.01761
1503.18	0.02193	0.00149	0.01764
1503.19	0.02168	0.00158	0.01785
1503.2	0.02132	0.00178	0.01825
1503.21	0.02127	0.00171	0.01818
1503.22	0.02076	0.00176	0.01796
1503.23	0.02044	0.00171	0.01759
1503.24	0.02025	0.00163	0.01723
1503.25	0.01995	0.00173	0.01738
1503.26	0.01985	0.00178	0.01683
1503.27	0.01981	0.00181	0.01709
1503.28	0.01962	0.00189	0.0173
1503.29	0.01975	0.00201	0.01768
1503.3	0.01978	0.00214	0.01765
1503.31	0.01968	0.00207	0.01736
1503.32	0.0196	0.00229	0.01715
1503.33	0.01998	0.00201	0.01718
1503.34	0.02006	0.00201	0.01698
1503.35	0.02021	0.00211	0.01675
1503.36	0.02016	0.00214	0.01656
1503.37	0.02048	0.00227	0.01672
1503.38	0.02076	0.00244	0.0168
1503.39	0.02078	0.00239	0.01698
1503.4	0.02077	0.0027	0.01691
1503.41	0.02083	0.00244	0.01668
1503.42	0.02118	0.00255	0.01627
1503.43	0.02117	0.00255	0.01632
1503.44	0.02139	0.00257	0.01592
1503.45	0.02107	0.0026	0.01585
1503.46	0.02154	0.00262	0.01608
1503.47	0.02137	0.00273	0.01619
1503.48	0.02169	0.0029	0.01625
1503.49	0.0214	0.00291	0.01637
1503.5	0.02143	0.00305	0.01626
1503.51	0.02174	0.00293	0.01624
1503.52	0.02157	0.00294	0.01597
1503.53	0.02198	0.00279	0.01602
1503.54	0.02194	0.00296	0.01589
1503.55	0.02187	0.00296	0.016
1503.56	0.02218	0.00319	0.016
1503.57	0.02213	0.00336	0.01606
1503.58	0.02231	0.0035	0.01619
1503.59	0.02243	0.00357	0.0162
1503.6	0.02265	0.00349	0.01613
1503.61	0.02264	0.00354	0.01598
1503.62	0.0225	0.00354	0.01584
1503.63	0.02235	0.00355	0.01563
1503.64	0.02258	0.00352	0.01554
1503.65	0.02208	0.0036	0.01547
1503.66	0.02245	0.00367	0.01529
1503.67	0.02228	0.0039	0.01545
1503.68	0.02246	0.00396	0.01548
1503.69	0.02204	0.00406	0.01544
1503.7	0.02176	0.00413	0.01532
1503.71	0.02198	0.00419	0.01524
1503.72	0.02206	0.00417	0.01523
1503.73	0.02204	0.00402	0.01517
1503.74	0.0221	0.00425	0.01505
1503.75	0.0223	0.00419	0.01478
1503.76	0.02274	0.00434	0.01491
1503.77	0.0228	0.00458	0.01504
1503.78	0.02295	0.0047	0.01494
1503.79	0.02327	0.00486	0.01516
1503.8	0.0233	0.00496	0.015
1503.81	0.02351	0.00486	0.01503
1503.82	0.0239	0.00471	0.01496
1503.83	0.02411	0.00477	0.01459
1503.84	0.02404	0.00477	0.01437
1503.85	0.02425	0.00499	0.0144
1503.86	0.02449	0.00532	0.01425
1503.87	0.0245	0.0055	0.01428
1503.88	0.02455	0.00563	0.01423
1503.89	0.02449	0.00576	0.01429
1503.9	0.02461	0.00577	0.01414
1503.91	0.0243	0.00549	0.01432
1503.92	0.02425	0.00538	0.01391
1503.93	0.02387	0.00533	0.01366
1503.94	0.0238	0.00547	0.01351
1503.95	0.02368	0.00559	0.0136
1503.96	0.02346	0.00588	0.01383
1503.97	0.02335	0.00608	0.01391
1503.98	0.02323	0.00618	0.01391
1503.99	0.02338	0.00624	0.01384
1504	0.02341	0.00621	0.014
1504.01	0.02311	0.00616	0.01403
1504.02	0.0231	0.00619	0.01375
1504.03	0.02341	0.00625	0.01365
1504.04	0.02354	0.00646	0.01374
1504.05	0.02356	0.00669	0.01363
1504.06	0.02361	0.00697	0.01362
1504.07	0.0236	0.00707	0.01354
1504.08	0.02353	0.00718	0.01357
1504.09	0.02355	0.0071	0.01329
1504.1	0.02341	0.00708	0.01319
1504.11	0.02321	0.007	0.01327
1504.12	0.02338	0.00696	0.01341
1504.13	0.02327	0.00701	0.0131
1504.14	0.02328	0.00724	0.01327
1504.15	0.02331	0.00745	0.01342
1504.16	0.02355	0.00776	0.01329
1504.17	0.02331	0.00796	0.01333
1504.18	0.02336	0.00813	0.01325
1504.19	0.02324	0.00808	0.01323
1504.2	0.02333	0.00812	0.01326
1504.21	0.02343	0.00815	0.01299
1504.22	0.02337	0.00819	0.01299
1504.23	0.02334	0.00814	0.01299
1504.24	0.02333	0.00829	0.013
1504.25	0.02344	0.0085	0.01292
1504.26	0.02349	0.00878	0.01277
1504.27	0.0233	0.00894	0.01275
1504.28	0.02328	0.00894	0.01258
1504.29	0.02328	0.00895	0.01263
1504.3	0.02363	0.00887	0.01263
1504.31	0.02364	0.0087	0.01253
1504.32	0.02362	0.00873	0.01254
1504.33	0.02412	0.00888	0.01233
1504.34	0.02419	0.00916	0.01239
1504.35	0.02408	0.00933	0.01196
1504.36	0.02388	0.00959	0.01193
1504.37	0.02398	0.00984	0.01168
1504.38	0.0241	0.00993	0.01176
1504.39	0.02385	0.00977	0.01159
1504.4	0.0239	0.00959	0.01159
1504.41	0.02399	0.00967	0.01162
1504.42	0.02394	0.00986	0.01152
1504.43	0.02388	0.00999	0.01149
1504.44	0.02389	0.01021	0.0114
1504.45	0.02347	0.01065	0.00964
1504.46	0.02354	0.01078	0.01111
1504.47	0.02355	0.01091	0.01104
1504.48	0.02324	0.01087	0.01102
1504.49	0.02338	0.01077	0.01099
1504.5	0.02325	0.01077	0.01089
1504.51	0.02328	0.01059	0.01064
1504.52	0.02353	0.01077	0.01064
1504.53	0.0234	0.0108	0.01034
1504.54	0.02372	0.01115	0.01026
1504.55	0.02352	0.01143	0.01016
1504.56	0.02384	0.01135	0.01004
1504.57	0.02384	0.01121	0.01011
1504.58	0.02419	0.01121	0.00993
1504.59	0.02459	0.01123	0.00997
1504.6	0.02478	0.01111	0.00971
1504.61	0.02513	0.01122	0.00976
1504.62	0.02532	0.01124	0.00968
1504.63	0.0255	0.01149	0.00958
1504.64	0.02564	0.01164	0.00946
1504.65	0.02599	0.01193	0.00944
1504.66	0.02589	0.01202	0.00929
1504.67	0.02626	0.01225	0.00926
1504.68	0.02645	0.01216	0.00927
1504.69	0.02662	0.01203	0.00931
1504.7	0.02665	0.01203	0.00932
1504.71	0.02674	0.01221	0.00909
1504.72	0.02674	0.01241	0.00899
1504.73	0.0267	0.01266	0.00897
1504.74	0.02673	0.0127	0.00883
1504.75	0.02661	0.01299	0.00866
1504.76	0.02672	0.01297	0.00855
1504.77	0.02665	0.01302	0.00858
1504.78	0.02692	0.013	0.00853
1504.79	0.02696	0.01295	0.00843
1504.8	0.02694	0.01254	0.00853
1504.81	0.02682	0.01288	0.00846
1504.82	0.02683	0.01306	0.0083
1504.83	0.02705	0.01326	0.00825
1504.84	0.02684	0.01357	0.00807
1504.85	0.0269	0.01368	0.00797
1504.86	0.02714	0.01385	0.00787
1504.87	0.02702	0.01382	0.00782
1504.88	0.02713	0.01378	0.0079
1504.89	0.02685	0.01357	0.0078
1504.9	0.02687	0.01375	0.00777
1504.91	0.02677	0.01373	0.00778
1504.92	0.02652	0.01398	0.00765
1504.93	0.02623	0.01416	0.00747
1504.94	0.02603	0.01448	0.00726
1504.95	0.02596	0.01477	0.00713
1504.96	0.02581	0.01481	0.00708
1504.97	0.02572	0.01473	0.00708
1504.98	0.02574	0.01482	0.00717
1504.99	0.02568	0.01456	0.00701
1505	0.02561	0.01472	0.00706
1505.01	0.02553	0.0148	0.00683
1505.02	0.02547	0.01493	0.00673
1505.03	0.02545	0.01536	0.00663
1505.04	0.02542	0.01552	0.00641
1505.05	0.02533	0.01569	0.00641
1505.06	0.02539	0.01572	0.00615
1505.07	0.02543	0.01556	0.00624
1505.08	0.0253	0.01552	0.00629
1505.09	0.02562	0.01581	0.00642
1505.1	0.02555	0.01589	0.00629
1505.11	0.02532	0.01592	0.00619
1505.12	0.02528	0.01636	0.00619
1505.13	0.02562	0.0167	0.00595
1505.14	0.02529	0.01679	0.00588
1505.15	0.02557	0.01701	0.00582
1505.16	0.02562	0.0169	0.0057
1505.17	0.02563	0.01686	0.0058
1505.18	0.0254	0.01663	0.00576
1505.19	0.02496	0.01678	0.00557
1505.2	0.02488	0.01672	0.00568
1505.21	0.0249	0.01711	0.00563
1505.22	0.02482	0.01723	0.00542
1505.23	0.02505	0.01752	0.00542
1505.24	0.02542	0.01756	0.00526
1505.25	0.02546	0.01753	0.00531
1505.26	0.02544	0.01769	0.00513
1505.27	0.02573	0.01762	0.00505
1505.28	0.02569	0.01757	0.00505
1505.29	0.02605	0.01755	0.00501
1505.3	0.0261	0.01787	0.00492
1505.31	0.02632	0.01801	0.00488
1505.32	0.02675	0.01823	0.00482
1505.33	0.02656	0.01863	0.00472
1505.34	0.02728	0.01891	0.00459
1505.35	0.02732	0.01916	0.00453
1505.36	0.02746	0.01906	0.00451
1505.37	0.02715	0.01888	0.00453
1505.38	0.02745	0.01883	0.00443
1505.39	0.02761	0.01883	0.00436
1505.4	0.02723	0.01897	0.00435
1505.41	0.02736	0.0194	0.00433
1505.42	0.02748	0.01957	0.00427
1505.43	0.02757	0.0199	0.00418
1505.44	0.02771	0.02001	0.00406
1505.45	0.02753	0.02009	0.00402
1505.46	0.02752	0.01975	0.00391
1505.47	0.02768	0.01968	0.00388
1505.48	0.02764	0.01973	0.00384
1505.49	0.02769	0.0194	0.00384
1505.5	0.0277	0.01983	0.00375
1505.51	0.02784	0.01989	0.00375
1505.52	0.02809	0.02035	0.00343
1505.53	0.02843	0.02049	0.00336
1505.54	0.02871	0.02049	0.00325
1505.55	0.02876	0.02045	0.0032
1505.56	0.02896	0.02043	0.00312
1505.57	0.02913	0.02033	0.00317
1505.58	0.02922	0.02028	0.0032
1505.59	0.02912	0.0204	0.0031
1505.6	0.02935	0.02067	0.00304
1505.61	0.02948	0.02124	0.00296
1505.62	0.02961	0.02148	0.00278
1505.63	0.0299	0.02152	0.00272
1505.64	0.02975	0.02149	0.00259
1505.65	0.02974	0.02134	0.00257
1505.66	0.02921	0.02102	0.00257
1505.67	0.02909	0.02089	0.00256
1505.68	0.02915	0.02079	0.0026
1505.69	0.02915	0.0211	0.00248
1505.7	0.0289	0.0213	0.00243
1505.71	0.02866	0.02162	0.00225
1505.72	0.02851	0.02169	0.0022
1505.73	0.02873	0.02171	0.00216
1505.74	0.02859	0.02169	0.00204
1505.75	0.02833	0.02135	0.00211
1505.76	0.02815	0.02101	0.00204
1505.77	0.02802	0.02109	0.002
1505.78	0.02814	0.02108	0.00193
1505.79	0.02839	0.02151	0.00193
1505.8	0.02839	0.02168	0.00191
1505.81	0.02853	0.02195	0.00195
1505.82	0.02855	0.02228	0.00171
1505.83	0.02863	0.02229	0.00174
1505.84	0.02856	0.02214	0.00161
1505.85	0.02855	0.0219	0.00169
1505.86	0.02842	0.02186	0.00171
1505.87	0.0285	0.02178	0.00153
1505.88	0.02844	0.02184	0.00144
1505.89	0.02858	0.02193	0.00148
1505.9	0.02866	0.0224	0.00148
1505.91	0.02835	0.0226	0.00129
1505.92	0.02838	0.02274	0.00132
1505.93	0.0282	0.02274	0.00128
1505.94	0.02813	0.0225	0.0012
1505.95	0.02798	0.022	0.00115
1505.96	0.02804	0.02204	0.00123
1505.97	0.0281	0.02215	0.00112
1505.98	0.02822	0.02218	0.00112
1505.99	0.02813	0.02244	0.00113
1506	0.02832	0.02269	0.00102
1506.01	0.02857	0.02301	0.0011
1506.02	0.02842	0.02319	9.88422E-4
1506.03	0.02872	0.02311	8.93235E-4
1506.04	0.02865	0.02293	8.61411E-4
1506.05	0.02855	0.0228	9.08745E-4
1506.06	0.02865	0.02216	8.61104E-4
1506.07	0.02914	0.02279	8.13479E-4
1506.08	0.02888	0.02307	7.18408E-4
1506.09	0.02914	0.0232	7.02462E-4
1506.1	0.02938	0.02371	6.39076E-4
1506.11	0.02915	0.02385	6.54774E-4
1506.12	0.0291	0.02388	6.07229E-4
1506.13	0.02922	0.02362	6.07121E-4
1506.14	0.02956	0.02335	5.75405E-4
1506.15	0.02878	0.02303	6.54308E-4
1506.16	0.02915	0.02306	4.8041E-4
1506.17	0.02932	0.02318	4.9612E-4
1506.18	0.02889	0.02325	5.4341E-4
1506.19	0.02871	0.02369	4.16994E-4
1506.2	0.02905	0.02397	4.01133E-4
1506.21	0.02914	0.02414	4.48415E-4
1506.22	0.02941	0.0241	4.64117E-4
1506.23	0.02915	0.02435	3.69362E-4
1506.24	0.02938	0.024	3.37744E-4
1506.25	0.02919	0.024	4.00777E-4
1506.26	0.02984	0.02391	2.58773E-4
1506.27	0.03006	0.02383	2.42959E-4
1506.28	0.03004	0.0243	2.90211E-4
1506.29	0.03003	0.02436	2.90159E-4
1506.3	0.03015	0.02487	1.64034E-4
1506.31	0.03034	0.02519	1.48249E-4
1506.32	0.03047	0.0252	2.42745E-4
1506.33	0.03053	0.02491	1.32446E-4
1506.34	0.03051	0.02484	1.95415E-4
1506.35	0.03038	0.02482	1.48144E-4
1506.36	0.03058	0.02482	1.63861E-4
1506.37	0.03056	0.02447	8.51331E-5
1506.38	0.03066	0.02474	1.48066E-4
1506.39	0.03055	0.02513	2.21664E-5
1506.4	0.03065	0.02532	3.78939E-5
1506.41	0.03055	0.02542	1.1653E-4
1506.42	0.03044	0.02537	-4.07488E-5
1506.43	0.03048	0.02519	5.35969E-5
1506.44	0.03068	0.02527	1.32189E-4
1506.45	0.03062	0.02504	1.32166E-4
1506.46	0.03081	0.02509	5.35686E-5
1506.47	0.03124	0.02519	6.92712E-5
1506.48	0.03142	0.02544	5.35498E-5
1506.49	0.03166	0.02581	3.78339E-5
1506.5	0.03215	0.02596	8.49385E-5
1506.51	0.03218	0.02627	8.49235E-5
1506.52	0.0325	0.02629	6.92104E-5
1506.53	0.03281	0.02609	1.3198E-4
1506.54	0.03285	0.02623	8.48789E-5
1506.55	0.03291	0.02611	6.41411E-6
1506.56	0.03312	0.0258	8.48491E-5
1506.57	0.03304	0.02614	1.00519E-4
1506.58	0.03333	0.02594	2.10273E-4
1506.59	0.03318	0.02647	1.00484E-4
1506.6	0.03291	0.02647	1.00466E-4
1506.61	0.03312	0.02673	1.31795E-4
1506.62	0.03313	0.02658	1.16102E-4
1506.63	0.0328	0.02622	8.47452E-5
1506.64	0.03276	0.02596	2.10053E-4
1506.65	0.03279	0.02583	1.47366E-4
1506.66	0.03267	0.02564	1.3168E-4
1506.67	0.03271	0.02587	1.47314E-4
1506.68	0.03238	0.02616	2.09906E-4
1506.69	0.03233	0.02625	1.78566E-4
1506.7	0.03187	0.02669	2.25481E-4
1506.71	0.03171	0.02657	1.78504E-4
1506.72	0.03167	0.02649	2.72333E-4
1506.73	0.03163	0.02631	3.50489E-4
1506.74	0.03145	0.02593	2.72238E-4
1506.75	0.03136	0.02613	3.34732E-4
1506.76	0.03137	0.02605	3.19041E-4
1506.77	0.03148	0.02631	3.03356E-4
1506.78	0.0311	0.02659	3.65811E-4
1506.79	0.03127	0.02683	3.96996E-4
1506.8	0.03123	0.02714	4.12549E-4
1506.81	0.03078	0.02676	2.71907E-4
1506.82	0.03096	0.0264	5.37336E-4
1506.83	0.03087	0.02611	3.4988E-4
1506.84	0.03079	0.02581	4.74706E-4
1506.85	0.03089	0.02548	4.74623E-4
1506.86	0.03103	0.02546	6.1499E-4
1506.87	0.03065	0.02563	6.30486E-4
1506.88	0.03027	0.02611	6.77177E-4
1506.89	0.0305	0.02621	6.92657E-4
1506.9	0.03084	0.02625	7.23726E-4
1506.91	0.03019	0.02601	8.0156E-4
1506.92	0.03047	0.02599	7.54654E-4
1506.93	0.03096	0.02586	8.63628E-4
1506.94	0.03071	0.02552	9.1023E-4
1506.95	0.03073	0.02539	8.32167E-4
1506.96	0.03127	0.02563	9.72229E-4
1506.97	0.03153	0.02569	9.25334E-4
1506.98	0.03097	0.02576	0.0011
1506.99	0.03077	0.02585	0.00114
1507	0.0308	0.02574	0.00121
1507.01	0.03103	0.0258	0.00106
1507.02	0.03129	0.02553	0.00124
1507.03	0.03161	0.02509	0.00122
1507.04	0.03173	0.02516	0.00122
1507.05	0.03166	0.0248	0.00128
1507.06	0.032	0.0245	0.00137
1507.07	0.03207	0.02473	0.00141
1507.08	0.03212	0.02491	0.00147
1507.09	0.03248	0.02483	0.00147
1507.1	0.03261	0.02507	0.00159
1507.11	0.03273	0.02526	0.00167
1507.12	0.03282	0.0251	0.00164
1507.13	0.03322	0.02483	0.00175
1507.14	0.03343	0.02484	0.00175
1507.15	0.03345	0.02476	0.00184
1507.16	0.0336	0.02466	0.00192
1507.17	0.0335	0.02473	0.00193
1507.18	0.03375	0.02499	0.00213
1507.19	0.03379	0.02522	0.00202
1507.2	0.03377	0.02542	0.00226
1507.21	0.03384	0.0254	0.00219
1507.22	0.03408	0.02527	0.00229
1507.23	0.03429	0.02511	0.00215
1507.24	0.03415	0.02461	0.00233
1507.25	0.03419	0.02447	0.00238
1507.26	0.03401	0.02432	0.00228
1507.27	0.03385	0.02415	0.00241
1507.28	0.03398	0.02425	0.00258
1507.29	0.03385	0.0245	0.00248
1507.3	0.03383	0.02454	0.00253
1507.31	0.0342	0.02455	0.00258
1507.32	0.03445	0.02436	0.00267
1507.33	0.03468	0.02408	0.00275
1507.34	0.03438	0.02376	0.00289
1507.35	0.03438	0.0237	0.00304
1507.36	0.03519	0.02371	0.00313
1507.37	0.03494	0.02375	0.00324
1507.38	0.03513	0.02396	0.0033
1507.39	0.035	0.02424	0.00341
1507.4	0.03543	0.02428	0.00332
1507.41	0.03541	0.02428	0.00341
1507.42	0.03576	0.02406	0.00351
1507.43	0.03601	0.02396	0.00341
1507.44	0.03576	0.02402	0.00367
1507.45	0.036	0.024	0.00373
1507.46	0.03564	0.02393	0.00367
1507.47	0.03576	0.02394	0.0039
1507.48	0.03577	0.02434	0.00404
1507.49	0.03579	0.02449	0.00414
1507.5	0.03605	0.02461	0.00407
1507.51	0.03575	0.02437	0.00434
1507.52	0.03548	0.02415	0.00434
1507.53	0.03535	0.02358	0.00446
1507.54	0.0351	0.0233	0.00454
1507.55	0.03474	0.02342	0.00466
1507.56	0.03425	0.02335	0.00486
1507.57	0.03429	0.02346	0.00488
1507.58	0.03421	0.02357	0.00497
1507.59	0.03377	0.02386	0.00502
1507.6	0.03369	0.02386	0.0052
1507.61	0.0339	0.02367	0.00531
1507.62	0.03371	0.02344	0.00534
1507.63	0.03355	0.02339	0.00547
1507.64	0.03327	0.0229	0.00561
1507.65	0.03317	0.02278	0.00566
1507.66	0.03302	0.02308	0.00578
1507.67	0.03293	0.02317	0.00596
1507.68	0.03321	0.02324	0.0061
1507.69	0.03304	0.02335	0.00622
1507.7	0.03309	0.02311	0.00622
1507.71	0.0335	0.02268	0.00625
1507.72	0.0337	0.02273	0.00636
1507.73	0.03345	0.02227	0.00646
1507.74	0.03363	0.02202	0.00643
1507.75	0.03404	0.02212	0.00666
1507.76	0.03446	0.02209	0.00683
1507.77	0.03476	0.02238	0.00704
1507.78	0.03485	0.0227	0.00715
1507.79	0.03472	0.02274	0.00735
1507.8	0.03545	0.02275	0.00733
1507.81	0.03541	0.02252	0.00744
1507.82	0.03562	0.02221	0.00742
1507.83	0.03562	0.02188	0.00751
1507.84	0.03521	0.02165	0.00763
1507.85	0.03587	0.02164	0.00789
1507.86	0.03574	0.02156	0.00806
1507.87	0.03587	0.02194	0.00814
1507.88	0.03586	0.02212	0.00809
1507.89	0.0359	0.02221	0.00824
1507.9	0.03608	0.02185	0.00822
1507.91	0.03552	0.02151	0.00838
1507.92	0.03561	0.02119	0.00844
1507.93	0.03562	0.02097	0.0086
1507.94	0.03514	0.02044	0.00877
1507.95	0.03496	0.02026	0.00895
1507.96	0.03485	0.02035	0.00906
1507.97	0.03495	0.0204	0.00907
1507.98	0.03501	0.02071	0.00919
1507.99	0.03485	0.02053	0.00918
1508	0.03455	0.02047	0.00925
1508.01	0.03459	0.02025	0.00922
1508.02	0.03482	0.01984	0.00934
1508.03	0.03469	0.01948	0.00945
1508.04	0.03479	0.01936	0.0096
1508.05	0.03512	0.01937	0.00984
1508.06	0.03527	0.01949	0.00994
1508.07	0.03561	0.01974	0.01007
1508.08	0.03545	0.01986	0.01023
1508.09	0.03545	0.01984	0.01043
1508.1	0.0355	0.01975	0.01034
1508.11	0.036	0.01941	0.01053
1508.12	0.0359	0.01908	0.01052
1508.13	0.03606	0.01884	0.01062
1508.14	0.03644	0.01867	0.01091
1508.15	0.03672	0.01871	0.01101
1508.16	0.03654	0.01871	0.01118
1508.17	0.03662	0.01858	0.01142
1508.18	0.03684	0.01865	0.01144
1508.19	0.03672	0.0186	0.0116
1508.2	0.03679	0.01831	0.01168
1508.21	0.03695	0.01791	0.01178
1508.22	0.03693	0.0175	0.01182
1508.23	0.03715	0.01734	0.01181
1508.24	0.03761	0.01731	0.01222
1508.25	0.0377	0.01723	0.01249
1508.26	0.03772	0.01727	0.01253
1508.27	0.03793	0.01715	0.01256
1508.28	0.038	0.01716	0.01264
1508.29	0.03798	0.01723	0.01282
1508.3	0.03811	0.01702	0.01306
1508.31	0.03838	0.01683	0.01304
1508.32	0.03851	0.01666	0.01337
1508.33	0.03882	0.01661	0.01342
1508.34	0.03888	0.01637	0.01376
1508.35	0.03893	0.01639	0.01385
1508.36	0.0388	0.01641	0.01399
1508.37	0.0388	0.01648	0.01396
1508.38	0.03865	0.01637	0.01411
1508.39	0.03845	0.01637	0.01409
1508.4	0.03822	0.01605	0.01419
1508.41	0.03824	0.01595	0.01446
1508.42	0.03828	0.0158	0.01469
1508.43	0.03867	0.01548	0.0147
1508.44	0.03834	0.01541	0.0147
1508.45	0.03805	0.01532	0.01497
1508.46	0.03783	0.01523	0.01523
1508.47	0.03794	0.01535	0.01533
1508.48	0.03733	0.01536	0.0153
1508.49	0.03691	0.01531	0.01545
1508.5	0.037	0.01531	0.01546
1508.51	0.03658	0.01499	0.01553
1508.52	0.03656	0.01471	0.01576
1508.53	0.0369	0.0146	0.01618
1508.54	0.03622	0.01437	0.01615
1508.55	0.03616	0.01446	0.01639
1508.56	0.0364	0.01435	0.01646
1508.57	0.03624	0.01446	0.01665
1508.58	0.0364	0.01453	0.01685
1508.59	0.03658	0.01453	0.01677
1508.6	0.03653	0.01427	0.01698
1508.61	0.03578	0.01428	0.01708
1508.62	0.03637	0.0136	0.01728
1508.63	0.03577	0.01349	0.01735
1508.64	0.03602	0.01333	0.01729
1508.65	0.03583	0.01333	0.0176
1508.66	0.0364	0.01192	0.01749
1508.67	0.03658	0.01348	0.01787
1508.68	0.03674	0.01364	0.01793
1508.69	0.03652	0.01347	0.01807
1508.7	0.0376	0.0132	0.01818
1508.71	0.03699	0.01299	0.01843
1508.72	0.03815	0.01267	0.01858
1508.73	0.0376	0.01242	0.0187
1508.74	0.03814	0.01234	0.01891
1508.75	0.03769	0.01236	0.01927
1508.76	0.03805	0.01254	0.01932
1508.77	0.03801	0.01269	0.01965
1508.78	0.03786	0.01267	0.01988
1508.79	0.03811	0.01267	0.02016
1508.8	0.03812	0.01247	0.02052
1508.81	0.03791	0.01228	0.02068
1508.82	0.03798	0.01206	0.02074
1508.83	0.03763	0.0119	0.02093
1508.84	0.03768	0.01181	0.02081
1508.85	0.03772	0.01166	0.02106
1508.86	0.03751	0.01173	0.02122
1508.87	0.03745	0.01162	0.02163
1508.88	0.03737	0.01165	0.02174
1508.89	0.03756	0.01153	0.02182
1508.9	0.03745	0.01151	0.02187
1508.91	0.0374	0.01097	0.02222
1508.92	0.03758	0.01074	0.02227
1508.93	0.03739	0.01057	0.02201
1508.94	0.03762	0.01036	0.02212
1508.95	0.03772	0.01027	0.02223
1508.96	0.03775	0.01028	0.02244
1508.97	0.03818	0.01034	0.02278
1508.98	0.03883	0.0104	0.02302
1508.99	0.03896	0.01041	0.02342
1509	0.03933	0.01015	0.02348
1509.01	0.03945	0.00991	0.02369
1509.02	0.03973	0.00985	0.02358
1509.03	0.04007	0.00965	0.02375
1509.04	0.04004	0.00952	0.02392
1509.05	0.04029	0.00947	0.02417
1509.06	0.04069	0.00941	0.02422
1509.07	0.041	0.00953	0.02469
1509.08	0.04103	0.00948	0.02474
1509.09	0.04107	0.00946	0.02474
1509.1	0.0414	0.00918	0.02458
1509.11	0.04141	0.00878	0.02449
1509.12	0.04145	0.00862	0.0245
1509.13	0.04158	0.00844	0.02466
1509.14	0.04175	0.00813	0.02496
1509.15	0.0417	0.00824	0.02509
1509.16	0.04171	0.00828	0.02495
1509.17	0.0417	0.00834	0.02532
1509.18	0.0418	0.00822	0.02562
1509.19	0.04169	0.00804	0.02561
1509.2	0.04173	0.00774	0.02573
1509.21	0.04151	0.00737	0.02561
1509.22	0.04104	0.00719	0.02541
1509.23	0.04132	0.00722	0.02548
1509.24	0.04085	0.00709	0.02574
1509.25	0.04108	0.00725	0.02622
1509.26	0.04061	0.00723	0.02645
1509.27	0.04063	0.00725	0.02678
1509.28	0.04021	0.00725	0.02691
1509.29	0.03987	0.00703	0.02691
1509.3	0.03985	0.00673	0.02681
1509.31	0.03947	0.00645	0.02673
1509.32	0.03922	0.00636	0.02643
1509.33	0.03893	0.00625	0.0268
1509.34	0.03761	0.00618	0.02659
1509.35	0.03818	0.00623	0.02715
1509.36	0.0384	0.0062	0.02715
1509.37	0.03768	0.00637	0.0275
1509.38	0.03745	0.00626	0.0279
1509.39	0.03819	0.0059	0.02781
1509.4	0.03853	0.00571	0.02795
1509.41	0.03815	0.00548	0.02802
1509.42	0.03883	0.0054	0.028
1509.43	0.03878	0.00531	0.02792
1509.44	0.03876	0.0053	0.02784
1509.45	0.0388	0.00525	0.02833
1509.46	0.03942	0.00518	0.02907
1509.47	0.03986	0.00524	0.02919
1509.48	0.04018	0.00506	0.02954
1509.49	0.04015	0.00494	0.02979
1509.5	0.0408	0.00482	0.02982
1509.51	0.04092	0.00459	0.02947
1509.52	0.04114	0.00458	0.02988
1509.53	0.04081	0.00448	0.02931
1509.54	0.04129	0.0045	0.02983
1509.55	0.04155	0.00448	0.02969
1509.56	0.04194	0.00423	0.02988
1509.57	0.04197	0.00432	0.03029
1509.58	0.04186	0.00439	0.03059
1509.59	0.04171	0.00421	0.03074
1509.6	0.04152	0.00399	0.03038
1509.61	0.04177	0.00378	0.03035
1509.62	0.04194	0.00363	0.03051
1509.63	0.04186	0.00367	0.03043
1509.64	0.04193	0.00373	0.03003
1509.65	0.04191	0.0037	0.03066
1509.66	0.04179	0.00366	0.03061
1509.67	0.0418	0.00351	0.03124
1509.68	0.04177	0.00346	0.03148
1509.69	0.04155	0.00336	0.03171
1509.7	0.04117	0.00316	0.03155
1509.71	0.04118	0.00303	0.03145
1509.72	0.04086	0.00298	0.03147
1509.73	0.04066	0.00289	0.03141
1509.74	0.0407	0.00288	0.03198
1509.75	0.04029	0.00291	0.03229
1509.76	0.04049	0.00292	0.0328
1509.77	0.03994	0.00292	0.03283
1509.78	0.04002	0.00283	0.03278
1509.79	0.03975	0.00265	0.03289
1509.8	0.03958	0.0025	0.03252
1509.81	0.03951	0.0024	0.03253
1509.82	0.03943	0.00231	0.03224
1509.83	0.03981	0.00229	0.03234
1509.84	0.03973	0.00222	0.03321
1509.85	0.04026	0.00225	0.03353
1509.86	0.04065	0.00223	0.03401
1509.87	0.04033	0.0021	0.03425
1509.88	0.04088	0.00207	0.0342
1509.89	0.04121	0.00204	0.03397
1509.9	0.04204	0.00195	0.03389
1509.91	0.04252	0.00182	0.03378
1509.92	0.04296	0.00183	0.03389
1509.93	0.04337	0.00173	0.03447
1509.94	0.044	0.00176	0.03507
1509.95	0.04442	0.00168	0.03548
1509.96	0.04468	0.0017	0.03571
1509.97	0.04476	0.00159	0.03584
1509.98	0.04495	0.00155	0.03595
1509.99	0.04478	0.00144	0.03595
1510	0.04443	0.00131	0.0356
1510.01	0.04428	0.0013	0.03543
1510.02	0.04425	0.00121	0.03529
1510.03	0.04392	0.00121	0.03597
1510.04	0.04368	0.00115	0.03593
1510.05	0.04372	0.00107	0.03625
1510.06	0.04349	0.00152	0.03654
1510.07	0.04318	0.00101	0.03664
1510.08	0.04278	0.00101	0.03678
1510.09	0.04276	9.67874E-4	0.03672
1510.1	0.04245	8.64157E-4	0.03645
1510.11	0.04231	8.34437E-4	0.03617
1510.12	0.04254	8.04725E-4	0.03636
1510.13	0.04289	8.04599E-4	0.03633
1510.14	0.04246	6.71402E-4	0.03678
1510.15	0.04289	7.45214E-4	0.03736
1510.16	0.04299	6.85973E-4	0.03758
1510.17	0.04283	6.41529E-4	0.03819
1510.18	0.0427	5.5277E-4	0.03809
1510.19	0.04241	5.52684E-4	0.03778
1510.2	0.04255	4.34423E-4	0.0376
1510.21	0.0425	3.01429E-4	0.03751
1510.22	0.04245	3.75218E-4	0.03729
1510.23	0.04325	3.60395E-4	0.03749
1510.24	0.04298	4.19389E-4	0.03734
1510.25	0.04286	3.01241E-4	0.03729
1510.26	0.04329	3.45468E-4	0.03802
1510.27	0.04305	2.12613E-4	0.03777
1510.28	0.04263	2.86346E-4	0.03794
1510.29	0.04216	2.42048E-4	0.03771
1510.3	0.04288	1.83015E-4	0.0372
1510.31	0.04225	1.24001E-4	0.03733
1510.32	0.04307	1.23981E-4	0.03726
1510.33	0.0433	1.68188E-4	0.03695
1510.34	0.04344	-8.71404E-6	0.03739
1510.35	0.04351	1.68136E-4	0.03723
1510.36	0.04327	6.02374E-6	0.03793
1510.37	0.04363	1.09152E-4	0.03791
1510.38	0.04361	9.44048E-5	0.0382
1510.39	0.04376	6.02094E-6	0.03821
1510.4	0.0442	-8.70591E-6	0.03782
1510.41	0.04474	-6.75991E-5	0.03737
1510.42	0.04482	-8.23099E-5	0.03759
1510.43	0.04477	3.54553E-5	0.03742
1510.44	0.04442	-3.81341E-5	0.03781
1510.45	0.04431	-3.81282E-5	0.03823
1510.46	0.04433	-1.70532E-4	0.03827
1510.47	0.04397	6.01347E-6	0.03825
1510.48	0.04391	-5.28181E-5	0.03803
1510.49	0.04358	-1.41042E-4	0.0379
1510.5	0.04364	-1.26317E-4	0.03756
1510.51	0.04377	-8.21952E-5	0.03751
1510.52	0.04347	-8.21824E-5	0.03719
1510.53	0.04305	-1.26259E-4	0.0376
1510.54	0.04268	-1.40933E-4	0.03789
1510.55	0.04308	-8.21443E-5	0.03812
1510.56	0.0425	-6.74421E-5	0.03818
1510.57	0.04254	-1.11493E-4	0.038
1510.58	0.04258	-1.99585E-4	0.03786
1510.59	0.04238	-3.80456E-5	0.03796
1510.6	0.04242	-1.55483E-4	0.03766
1510.61	0.04246	-9.67463E-5	0.03774
1510.62	0.04239	-9.67313E-5	0.03794
1510.63	0.04296	-1.1139E-4	0.03792
1510.64	0.04298	-6.73589E-5	0.03846
1510.65	0.04328	-8.20175E-5	0.03867
1510.66	0.04339	1.81997E-4	0.03877
1510.67	0.0436	5.99491E-6	0.03878
1510.68	0.04415	3.53185E-5	0.03845
1510.69	0.04437	4.99731E-5	0.03844
1510.7	0.04437	-5.26389E-5	0.03812
1510.71	0.0446	5.99121E-6	0.03807
1510.72	0.04474	-2.33162E-5	0.03775
1510.73	0.04465	1.08546E-4	0.03791
1510.74	0.04476	1.23178E-4	0.03836
1510.75	0.04513	7.92199E-5	0.0385
1510.76	0.04515	1.67073E-4	0.03875
1510.77	0.04559	1.08479E-4	0.03881
1510.78	0.04581	7.91833E-5	0.03877
1510.79	0.04632	1.37721E-4	0.03808
1510.8	0.04633	1.08429E-4	0.0381
1510.81	0.04667	1.96211E-4	0.03864
1510.82	0.04688	1.9618E-4	0.03813
1510.83	0.04699	2.69293E-4	0.03855
1510.84	0.04715	3.27756E-4	0.03818
1510.85	0.04764	3.86202E-4	0.03873
1510.86	0.0478	5.3236E-4	0.039
1510.87	0.04791	4.44562E-4	0.03878
1510.88	0.04786	5.02962E-4	0.03798
1510.89	0.04809	5.17501E-4	0.03821
1510.9	0.04782	5.02808E-4	0.03813
1510.91	0.04736	5.46563E-4	0.03741
1510.92	0.04745	6.63346E-4	0.03708
1510.93	0.04755	6.7785E-4	0.03754
1510.94	0.04719	6.77746E-4	0.03811
1510.95	0.04659	7.50651E-4	0.03823
1510.96	0.04664	8.52731E-4	0.03861
1510.97	0.04564	8.23407E-4	0.03812
1510.98	0.04608	8.96255E-4	0.03827
1510.99	0.04479	8.96118E-4	0.03819
1511	0.04477	9.54343E-4	0.03733
1511.01	0.0445	9.68786E-4	0.03659
1511.02	0.0439	0.00103	0.03668
1511.03	0.04386	9.83074E-4	0.03725
1511.04	0.04325	0.0012	0.03798
1511.05	0.04262	0.00127	0.03867
1511.06	0.04282	0.00136	0.03907
1511.07	0.043	0.00133	0.03931
1511.08	0.04333	0.00135	0.03916
1511.09	0.0434	0.00149	0.0387
1511.1	0.04311	0.00161	0.03861
1511.11	0.0433	0.00164	0.03802
1511.12	0.0433	0.00168	0.03818
1511.13	0.04352	0.00181	0.03884
1511.14	0.04466	0.00191	0.03907
1511.15	0.04448	0.00194	0.03946
1511.16	0.045	0.00197	0.03945
1511.17	0.04618	0.00207	0.03915
1511.18	0.04645	0.00204	0.03871
1511.19	0.04678	0.002	0.03821
1511.2	0.04709	0.0021	0.03784
1511.21	0.0471	0.00209	0.03785
1511.22	0.04714	0.00242	0.03809
1511.23	0.04771	0.00246	0.0387
1511.24	0.04754	0.00255	0.03904
1511.25	0.048	0.00261	0.03899
1511.26	0.04772	0.00271	0.03865
1511.27	0.04746	0.00274	0.03851
1511.28	0.04722	0.00271	0.03788
1511.29	0.04722	0.00279	0.03776
1511.3	0.04733	0.00287	0.03781
1511.31	0.04749	0.00294	0.03795
1511.32	0.04717	0.00313	0.03821
1511.33	0.04736	0.00334	0.03845
1511.34	0.04756	0.00332	0.03867
1511.35	0.04717	0.00361	0.03858
1511.36	0.04704	0.00359	0.03811
1511.37	0.04714	0.0035	0.03802
1511.38	0.04657	0.00359	0.037
1511.39	0.04659	0.0036	0.03686
1511.4	0.04614	0.00363	0.03648
1511.41	0.04622	0.00376	0.03694
1511.42	0.0462	0.00385	0.03664
1511.43	0.04612	0.00409	0.03684
1511.44	0.04622	0.00424	0.03718
1511.45	0.0457	0.00441	0.03683
1511.46	0.0461	0.00445	0.0372
1511.47	0.04557	0.00441	0.03643
1511.48	0.04568	0.00467	0.03614
1511.49	0.04535	0.0046	0.03576
1511.5	0.04547	0.00457	0.03638
1511.51	0.04547	0.00487	0.03622
1511.52	0.04543	0.005	0.03563
1511.53	0.04581	0.00516	0.03567
1511.54	0.04571	0.00527	0.03581
1511.55	0.04557	0.00553	0.03602
1511.56	0.04568	0.00555	0.03607
1511.57	0.04541	0.00563	0.03562
1511.58	0.04543	0.00553	0.03522
1511.59	0.04577	0.00559	0.03484
1511.6	0.04629	0.00557	0.03468
1511.61	0.04658	0.00582	0.03495
1511.62	0.04704	0.00605	0.03467
1511.63	0.04725	0.00625	0.03472
1511.64	0.04778	0.00641	0.03435
1511.65	0.04804	0.00649	0.03432
1511.66	0.04815	0.00645	0.03413
1511.67	0.04845	0.0064	0.03364
1511.68	0.04879	0.00649	0.03357
1511.69	0.04929	0.00659	0.03345
1511.7	0.04895	0.00675	0.03311
1511.71	0.04905	0.0068	0.03293
1511.72	0.04903	0.00699	0.0334
1511.73	0.04956	0.00737	0.03357
1511.74	0.04899	0.00752	0.03348
1511.75	0.0492	0.00757	0.03355
1511.76	0.04848	0.00774	0.03356
1511.77	0.04871	0.00769	0.03342
1511.78	0.04821	0.00769	0.03301
1511.79	0.04807	0.00791	0.03286
1511.8	0.04785	0.00805	0.03264
1511.81	0.04702	0.00839	0.03285
1511.82	0.04704	0.00854	0.03293
1511.83	0.0467	0.00872	0.0326
1511.84	0.04668	0.00888	0.03258
1511.85	0.04672	0.00891	0.03247
1511.86	0.04661	0.00888	0.0323
1511.87	0.04541	0.00892	0.0321
1511.88	0.04637	0.0088	0.03157
1511.89	0.04678	0.00893	0.03191
1511.9	0.04634	0.00905	0.03197
1511.91	0.04708	0.00935	0.03183
1511.92	0.04676	0.0095	0.03158
1511.93	0.0473	0.00977	0.0317
1511.94	0.04671	0.0099	0.03157
1511.95	0.04748	0.01	0.03145
1511.96	0.047	0.01001	0.03126
1511.97	0.04822	0.00994	0.03108
1511.98	0.0474	0.01013	0.03092
1511.99	0.04766	0.0101	0.03074
1512	0.0485	0.01028	0.03065
1512.01	0.04906	0.01061	0.03066
1512.02	0.04945	0.011	0.03052
1512.03	0.04964	0.01133	0.03049
1512.04	0.04887	0.01147	0.03041
1512.05	0.04947	0.01151	0.03021
1512.06	0.04939	0.01162	0.03
1512.07	0.04927	0.01209	0.03
1512.08	0.04986	0.01169	0.02979
1512.09	0.04988	0.01189	0.02967
1512.1	0.05048	0.0121	0.02899
1512.11	0.05057	0.01246	0.02952
1512.12	0.05092	0.01282	0.02942
1512.13	0.05047	0.01304	0.02905
1512.14	0.05072	0.01313	0.02908
1512.15	0.05086	0.01334	0.02887
1512.16	0.05086	0.01324	0.02868
1512.17	0.05118	0.01331	0.02869
1512.18	0.05078	0.01339	0.02842
1512.19	0.0508	0.01353	0.02838
1512.2	0.05066	0.01375	0.02846
1512.21	0.05047	0.01418	0.0282
1512.22	0.04993	0.01453	0.02838
1512.23	0.04939	0.01472	0.02817
1512.24	0.0487	0.015	0.0279
1512.25	0.048	0.01491	0.02814
1512.26	0.04742	0.01485	0.02757
1512.27	0.04687	0.01482	0.02752
1512.28	0.04681	0.01511	0.02749
1512.29	0.04639	0.01533	0.02698
1512.3	0.04596	0.01562	0.02711
1512.31	0.04583	0.01599	0.02692
1512.32	0.04555	0.01626	0.02644
1512.33	0.04592	0.01644	0.02678
1512.34	0.04628	0.01659	0.02675
1512.35	0.04606	0.01659	0.02654
1512.36	0.04652	0.01642	0.02637
1512.37	0.047	0.01659	0.02619
1512.38	0.04714	0.01666	0.02593
1512.39	0.0478	0.0172	0.0257
1512.4	0.04824	0.01749	0.02537
1512.41	0.04888	0.01779	0.02549
1512.42	0.04951	0.01827	0.02563
1512.43	0.04992	0.01846	0.02567
1512.44	0.05045	0.01845	0.02544
1512.45	0.05082	0.01835	0.02575
1512.46	0.05119	0.01839	0.02536
1512.47	0.05142	0.01836	0.0252
1512.48	0.05152	0.0185	0.02515
1512.49	0.05161	0.0187	0.02522
1512.5	0.05151	0.01905	0.02511
1512.51	0.05154	0.01953	0.02498
1512.52	0.05125	0.01977	0.02454
1512.53	0.05091	0.01974	0.02455
1512.54	0.05106	0.01971	0.02382
1512.55	0.05066	0.01966	0.02353
1512.56	0.05036	0.01942	0.02337
1512.57	0.05063	0.01937	0.02316
1512.58	0.05052	0.01964	0.02328
1512.59	0.04996	0.01967	0.02303
1512.6	0.05006	0.02031	0.0231
1512.61	0.05028	0.02056	0.02287
1512.62	0.05022	0.02095	0.02235
1512.63	0.04986	0.02118	0.02206
1512.64	0.0503	0.02122	0.02187
1512.65	0.05087	0.02127	0.02169
1512.66	0.05056	0.02107	0.02178
1512.67	0.05108	0.02141	0.02144
1512.68	0.0511	0.02143	0.02133
1512.69	0.05108	0.0221	0.02125
1512.7	0.04993	0.02218	0.02102
1512.71	0.05042	0.02269	0.02087
1512.72	0.04963	0.02299	0.02078
1512.73	0.04997	0.02324	0.02044
1512.74	0.04995	0.02321	0.02036
1512.75	0.04914	0.02298	0.02032
1512.76	0.04946	0.02289	0.02023
1512.77	0.04939	0.02307	0.01998
1512.78	0.04904	0.02338	0.01958
1512.79	0.04885	0.02337	0.01945
1512.8	0.04874	0.02391	0.01883
1512.81	0.04866	0.02422	0.01878
1512.82	0.04826	0.02434	0.01864
1512.83	0.04771	0.02435	0.01843
1512.84	0.04889	0.02444	0.01803
1512.85	0.04852	0.02436	0.01813
1512.86	0.0495	0.0247	0.0182
1512.87	0.05004	0.02443	0.01783
1512.88	0.05014	0.02485	0.01794
1512.89	0.05084	0.02528	0.01738
1512.9	0.05172	0.02572	0.01721
1512.91	0.05204	0.0259	0.01705
1512.92	0.05213	0.02609	0.01699
1512.93	0.0523	0.02605	0.01675
1512.94	0.05288	0.02597	0.01676
1512.95	0.05281	0.02583	0.01663
1512.96	0.05283	0.02584	0.01657
1512.97	0.05302	0.02626	0.01637
1512.98	0.05289	0.0265	0.01638
1512.99	0.05261	0.02682	0.01605
1513	0.05217	0.0271	0.01587
1513.01	0.05197	0.02734	0.01558
1513.02	0.05212	0.02747	0.01572
1513.03	0.05224	0.02745	0.01542
1513.04	0.05161	0.02772	0.01529
1513.05	0.05149	0.02745	0.01512
1513.06	0.05171	0.02724	0.01499
1513.07	0.052	0.02751	0.0151
1513.08	0.05138	0.02766	0.015
1513.09	0.05119	0.02802	0.01472
1513.1	0.05137	0.02852	0.01461
1513.11	0.05132	0.02892	0.01463
1513.12	0.05161	0.02937	0.01445
1513.13	0.05234	0.02935	0.01434
1513.14	0.05257	0.0295	0.01411
1513.15	0.05253	0.0297	0.0141
1513.16	0.05279	0.02966	0.01387
1513.17	0.05233	0.0296	0.01375
1513.18	0.05195	0.0297	0.01369
1513.19	0.05164	0.03017	0.01334
1513.2	0.05158	0.03032	0.01341
1513.21	0.05174	0.03063	0.01318
1513.22	0.05128	0.03075	0.01294
1513.23	0.05123	0.0309	0.01278
1513.24	0.05141	0.03072	0.01238
1513.25	0.05116	0.03063	0.01232
1513.26	0.05097	0.03028	0.01224
1513.27	0.05089	0.03042	0.01193
1513.28	0.05081	0.03083	0.01198
1513.29	0.05097	0.03139	0.01161
1513.3	0.05118	0.0317	0.01167
1513.31	0.05137	0.03217	0.01134
1513.32	0.05191	0.03244	0.01121
1513.33	0.05213	0.03252	0.01104
1513.34	0.05257	0.03304	0.01107
1513.35	0.05292	0.03271	0.01091
1513.36	0.05305	0.03307	0.0109
1513.37	0.05337	0.03326	0.0107
1513.38	0.05349	0.03365	0.01061
1513.39	0.05375	0.03413	0.01033
1513.4	0.05405	0.03455	0.0101
1513.41	0.05414	0.03478	0.01002
1513.42	0.05447	0.03508	0.00989
1513.43	0.05419	0.035	0.00983
1513.44	0.05413	0.03531	0.00993
1513.45	0.05333	0.03456	0.00967
1513.46	0.05376	0.03495	0.00959
1513.47	0.05256	0.03502	0.00932
1513.48	0.05269	0.03479	0.00923
1513.49	0.052	0.0353	0.00902
1513.5	0.05143	0.03603	0.00891
1513.51	0.05048	0.03638	0.00881
1513.52	0.05029	0.03655	0.00871
1513.53	0.04958	0.0367	0.00844
1513.54	0.05006	0.03668	0.00858
1513.55	0.04948	0.03634	0.00846
1513.56	0.04934	0.03608	0.00828
1513.57	0.04917	0.03618	0.00824
1513.58	0.04985	0.0368	0.00814
1513.59	0.05025	0.03726	0.00801
1513.6	0.05042	0.03808	0.00791
1513.61	0.05104	0.03839	0.00777
1513.62	0.05115	0.03862	0.00757
1513.63	0.05118	0.03856	0.00737
1513.64	0.05194	0.0384	0.0072
1513.65	0.05199	0.03825	0.0072
1513.66	0.05176	0.0379	0.00699
1513.67	0.05248	0.03834	0.00682
1513.68	0.05244	0.03833	0.00674
1513.69	0.05373	0.03872	0.00669
1513.7	0.05405	0.03935	0.00654
1513.71	0.0537	0.03936	0.00631
1513.72	0.05459	0.03917	0.00626
1513.73	0.05449	0.03926	0.00609
1513.74	0.05506	0.0386	0.00602
1513.75	0.05452	0.03877	0.00589
1513.76	0.05532	0.03833	0.00579
1513.77	0.05555	0.03915	0.00576
1513.78	0.05496	0.03967	0.00565
1513.79	0.05525	0.03976	0.00556
1513.8	0.0558	0.04026	0.00499
1513.81	0.05611	0.0406	0.00524
1513.82	0.05629	0.04044	0.00507
1513.83	0.05579	0.04006	0.00486
1513.84	0.05633	0.03974	0.00483
1513.85	0.0556	0.03953	0.0048
1513.86	0.05614	0.03986	0.00473
1513.87	0.05608	0.04059	0.00465
1513.88	0.05583	0.04081	0.00461
1513.89	0.05568	0.04106	0.00437
1513.9	0.05552	0.04115	0.00417
1513.91	0.05507	0.04124	0.00406
1513.92	0.05507	0.04089	0.00393
1513.93	0.05431	0.04039	0.00375
1513.94	0.05457	0.03995	0.00374
1513.95	0.05414	0.04016	0.00355
1513.96	0.05353	0.04022	0.00362
1513.97	0.05396	0.04052	0.00351
1513.98	0.05315	0.04122	0.00351
1513.99	0.05383	0.04198	0.00338
1514	0.05329	0.04215	0.0032
1514.01	0.05269	0.04191	0.00309
1514.02	0.05283	0.04168	0.00298
1514.03	0.05199	0.04144	0.00291
1514.04	0.05198	0.04146	0.00284
1514.05	0.05208	0.04166	0.00277
1514.06	0.05192	0.04167	0.00278
1514.07	0.05217	0.04214	0.00268
1514.08	0.05277	0.0428	0.00253
1514.09	0.05284	0.04287	0.0025
1514.1	0.05291	0.043	0.00228
1514.11	0.05314	0.04301	0.00226
1514.12	0.05343	0.04306	0.00217
1514.13	0.05364	0.04259	0.0021
1514.14	0.05375	0.04268	0.0021
1514.15	0.05413	0.04219	0.00208
1514.16	0.05461	0.04268	0.00189
1514.17	0.05492	0.04296	0.00189
1514.18	0.05514	0.04342	0.00175
1514.19	0.05539	0.04354	0.00165
1514.2	0.05538	0.04344	0.00161
1514.21	0.05515	0.04334	0.0015
1514.22	0.0552	0.04323	0.00154
1514.23	0.05549	0.04303	0.00137
1514.24	0.05545	0.04272	0.00127
1514.25	0.05501	0.04274	0.00129
1514.26	0.05493	0.04332	0.00116
1514.27	0.05513	0.04402	0.00119
1514.28	0.05484	0.04434	0.00113
1514.29	0.05536	0.04471	0.00102
1514.3	0.05419	0.04484	0.00108
1514.31	0.05435	0.04444	9.09158E-4
1514.32	0.05407	0.04417	8.67337E-4
1514.33	0.05327	0.0434	9.50589E-4
1514.34	0.0534	0.04367	8.25411E-4
1514.35	0.05382	0.04329	8.66971E-4
1514.36	0.05336	0.04368	8.52959E-4
1514.37	0.05313	0.04438	7.41736E-4
1514.38	0.05392	0.04457	6.30544E-4
1514.39	0.05306	0.04467	5.88803E-4
1514.4	0.05381	0.04475	5.74839E-4
1514.41	0.05283	0.04434	4.63717E-4
1514.42	0.05278	0.04414	5.33043E-4
1514.43	0.05354	0.04431	3.38701E-4
1514.44	0.05396	0.04396	4.77396E-4
1514.45	0.05291	0.04377	1.72139E-4
1514.46	0.05349	0.04467	3.66299E-4
1514.47	0.05315	0.04519	3.10774E-4
1514.48	0.05372	0.04538	3.10731E-4
1514.49	0.05355	0.04568	2.96823E-4
1514.5	0.05309	0.04564	1.3043E-4
1514.51	0.05415	0.04554	8.883E-5
1514.52	0.05407	0.04555	2.41263E-4
1514.53	0.05424	0.04533	1.71946E-4
1514.54	0.05458	0.04545	4.72283E-5
1514.55	0.0541	0.04586	8.87803E-5
1514.56	0.05522	0.04613	7.49169E-5
1514.57	0.05471	0.04661	1.16453E-4
1514.58	0.05481	0.04678	-8.18633E-6
1514.59	0.05447	0.04693	1.9505E-5
1514.6	0.05543	0.04682	1.16405E-4
1514.61	0.0554	0.04655	5.65834E-6
1514.62	0.05531	0.0461	5.65755E-6
1514.63	0.05587	0.04603	4.71689E-5
1514.64	0.0559	0.04576	1.94914E-5
1514.65	0.05656	0.04607	4.71557E-5
1514.66	0.05674	0.04655	1.9486E-5
1514.67	0.05657	0.0466	-9.11539E-5
1514.68	0.05684	0.04719	-2.20026E-5
1514.69	0.0568	0.04705	-3.58253E-5
1514.7	0.05679	0.0472	5.65123E-6
1514.71	0.05688	0.04677	-2.19934E-5
1514.72	0.05663	0.04701	-2.19903E-5
1514.73	0.05673	0.04634	1.94669E-5
1514.74	0.05629	0.04684	-7.72487E-5
1514.75	0.05584	0.04646	5.64729E-6
1514.76	0.05596	0.04691	-2.19781E-5
1514.77	0.05565	0.04761	-7.72164E-5
1514.78	0.05527	0.04803	3.32618E-5
1514.79	0.05523	0.0478	3.32572E-5
1514.8	0.05557	0.04795	7.46663E-5
1514.81	0.05562	0.04731	7.46559E-5
1514.82	0.05507	0.04742	7.46455E-5
1514.83	0.05578	0.04676	7.46352E-5
1514.84	0.05594	0.04704	1.29812E-4
1514.85	0.0556	0.04658	1.15999E-4
1514.86	0.05596	0.04715	-3.57406E-5
1514.87	0.05572	0.04691	2.12505E-4
1514.88	0.05571	0.0473	2.26265E-4
1514.89	0.05608	0.04714	2.40021E-4
1514.9	0.05602	0.04696	3.08914E-4
1514.91	0.0563	0.04661	3.91572E-4
1514.92	0.05641	0.04634	3.36392E-4
1514.93	0.0565	0.04544	4.05243E-4
1514.94	0.05702	0.04527	4.05187E-4
1514.95	0.0572	0.04552	4.18907E-4
1514.96	0.05733	0.04641	5.01492E-4
1514.97	0.05739	0.04644	5.42739E-4
1514.98	0.05734	0.04684	5.28893E-4
1514.99	0.05757	0.04678	6.25197E-4
1515	0.0574	0.04673	7.07708E-4
1515.01	0.05714	0.04592	6.1126E-4
1515.02	0.0573	0.04567	7.488E-4
1515.03	0.05725	0.0454	7.76217E-4
1515.04	0.05675	0.04516	8.44903E-4
1515.05	0.05653	0.04469	8.86056E-4
1515.06	0.0565	0.04556	9.54708E-4
1515.07	0.05661	0.04546	0.00106
1515.08	0.05689	0.04593	0.00112
1515.09	0.05698	0.04583	0.00106
1515.1	0.05664	0.04561	0.00109
1515.11	0.05713	0.04501	0.00123
1515.12	0.05704	0.04493	0.00131
1515.13	0.0568	0.04428	0.00135
1515.14	0.05653	0.04421	0.00134
1515.15	0.05676	0.04452	0.00146
1515.16	0.05668	0.04444	0.00156
1515.17	0.05597	0.04475	0.00163
1515.18	0.05625	0.04491	0.00168
1515.19	0.0557	0.04504	0.00169
1515.2	0.05536	0.04481	0.00175
1515.21	0.05587	0.04462	0.00198
1515.22	0.05488	0.04462	0.00205
1515.23	0.05562	0.04438	0.00211
1515.24	0.05413	0.04405	0.0021
1515.25	0.05465	0.04463	0.00216
1515.26	0.0539	0.04446	0.0022
1515.27	0.05406	0.04437	0.00235
1515.28	0.05391	0.04449	0.00239
1515.29	0.05259	0.04418	0.00236
1515.3	0.05301	0.04378	0.00254
1515.31	0.05297	0.04347	0.0026
1515.32	0.05336	0.04334	0.00265
1515.33	0.05237	0.04268	0.00275
1515.34	0.05258	0.04256	0.00284
1515.35	0.05344	0.04252	0.00307
1515.36	0.05315	0.04307	0.0031
1515.37	0.05372	0.04298	0.00307
1515.38	0.05425	0.04313	0.00305
1515.39	0.05483	0.04362	0.00342
1515.4	0.05548	0.04351	0.00351
1515.41	0.05579	0.04318	0.00358
1515.42	0.05678	0.04291	0.00367
1515.43	0.0571	0.04277	0.00376
1515.44	0.05731	0.04302	0.004
1515.45	0.05749	0.04284	0.00395
1515.46	0.05811	0.04263	0.00403
1515.47	0.05802	0.04302	0.00416
1515.48	0.05824	0.04327	0.00435
1515.49	0.05839	0.04297	0.00441
1515.5	0.0587	0.043	0.00442
1515.51	0.05922	0.04279	0.00456
1515.52	0.05901	0.04247	0.00475
1515.53	0.05913	0.04145	0.00486
1515.54	0.05894	0.04105	0.00501
1515.55	0.05886	0.04106	0.00521
1515.56	0.05869	0.04114	0.00531
1515.57	0.05855	0.04156	0.00543
1515.58	0.05862	0.04129	0.0055
1515.59	0.05809	0.04182	0.00566
1515.6	0.0585	0.04139	0.00564
1515.61	0.05832	0.04078	0.00579
1515.62	0.05844	0.04063	0.00578
1515.63	0.05839	0.04037	0.00593
1515.64	0.05891	0.03996	0.00617
1515.65	0.05896	0.03985	0.00632
1515.66	0.05903	0.04051	0.0065
1515.67	0.05871	0.04088	0.00672
1515.68	0.05906	0.04122	0.0068
1515.69	0.05927	0.04121	0.007
1515.7	0.05908	0.04098	0.00701
1515.71	0.05901	0.04059	0.00714
1515.72	0.05858	0.03992	0.00722
1515.73	0.05832	0.03971	0.00741
1515.74	0.05808	0.0394	0.00749
1515.75	0.05741	0.03963	0.00784
1515.76	0.05795	0.03994	0.00793
1515.77	0.05757	0.04003	0.0081
1515.78	0.05738	0.04021	0.0082
1515.79	0.05742	0.04016	0.00823
1515.8	0.05757	0.03963	0.0083
1515.81	0.0575	0.03928	0.00847
1515.82	0.05734	0.03911	0.00864
1515.83	0.05733	0.03845	0.00896
1515.84	0.05742	0.03867	0.00918
1515.85	0.05772	0.03889	0.0093
1515.86	0.05804	0.03891	0.00943
1515.87	0.05832	0.03926	0.00966
1515.88	0.0583	0.03941	0.00985
1515.89	0.05877	0.03971	0.00986
1515.9	0.05899	0.03963	0.01003
1515.91	0.05836	0.03921	0.0102
1515.92	0.0579	0.03837	0.01024
1515.93	0.05822	0.03827	0.0104
1515.94	0.0579	0.03811	0.01069
1515.95	0.0579	0.03792	0.0109
1515.96	0.05786	0.03818	0.01102
1515.97	0.05692	0.03801	0.01127
1515.98	0.05694	0.03819	0.01125
1515.99	0.05596	0.03773	0.01144
1516	0.0561	0.03748	0.01144
1516.01	0.05446	0.03717	0.01157
1516.02	0.0541	0.03643	0.01168
1516.03	0.05507	0.03566	0.01188
1516.04	0.05424	0.03574	0.01206
1516.05	0.05408	0.03597	0.01242
1516.06	0.05414	0.03626	0.0126
1516.07	0.05542	0.03609	0.01274
1516.08	0.0546	0.03674	0.01296
1516.09	0.05473	0.0363	0.01304
1516.1	0.05469	0.03642	0.0132
1516.11	0.05515	0.03602	0.01336
1516.12	0.05499	0.03562	0.01358
1516.13	0.0561	0.03488	0.01371
1516.14	0.0557	0.03485	0.01405
1516.15	0.05672	0.03463	0.01436
1516.16	0.05649	0.03503	0.01463
1516.17	0.05642	0.03499	0.01477
1516.18	0.05691	0.03483	0.01504
1516.19	0.05654	0.03484	0.015
1516.2	0.05668	0.03408	0.01502
1516.21	0.05616	0.03371	0.01501
1516.22	0.05684	0.03312	0.0152
1516.23	0.05648	0.03297	0.01532
1516.24	0.05626	0.03243	0.0156
1516.25	0.05644	0.03265	0.01589
1516.26	0.05681	0.03244	0.01609
1516.27	0.05736	0.03254	0.01598
1516.28	0.0566	0.03253	0.01641
1516.29	0.05641	0.03207	0.01634
1516.3	0.05639	0.03199	0.01634
1516.31	0.05701	0.0314	0.01645
1516.32	0.05714	0.03095	0.01662
1516.33	0.05713	0.03088	0.01688
1516.34	0.05783	0.03043	0.01732
1516.35	0.05802	0.03067	0.01775
1516.36	0.05868	0.03064	0.01763
1516.37	0.05866	0.03072	0.01785
1516.38	0.05911	0.03104	0.01795
1516.39	0.05868	0.03064	0.01807
1516.4	0.05863	0.03031	0.01816
1516.41	0.05934	0.02993	0.01815
1516.42	0.0595	0.02957	0.01845
1516.43	0.05888	0.02929	0.01862
1516.44	0.05945	0.0287	0.01885
1516.45	0.05878	0.02863	0.0184
1516.46	0.05915	0.02883	0.01925
1516.47	0.05844	0.02861	0.01935
1516.48	0.05814	0.0288	0.01946
1516.49	0.05825	0.02845	0.01965
1516.5	0.05822	0.02832	0.01976
1516.51	0.05892	0.02818	0.02005
1516.52	0.05881	0.02778	0.0205
1516.53	0.05854	0.02764	0.02075
1516.54	0.05904	0.02722	0.02093
1516.55	0.05891	0.02698	0.02101
1516.56	0.05852	0.02734	0.02141
1516.57	0.05757	0.0271	0.02138
1516.58	0.0577	0.0271	0.02151
1516.59	0.05857	0.0271	0.02199
1516.6	0.05817	0.02707	0.02214
1516.61	0.05858	0.02681	0.02236
1516.62	0.05896	0.02629	0.02264
1516.63	0.05931	0.02633	0.02275
1516.64	0.05935	0.02599	0.02313
1516.65	0.05929	0.02554	0.02329
1516.66	0.05914	0.02525	0.0236
1516.67	0.05903	0.02555	0.02362
1516.68	0.05914	0.02552	0.02374
1516.69	0.05927	0.02527	0.02349
1516.7	0.05902	0.02509	0.02377
1516.71	0.05909	0.02477	0.02392
1516.72	0.05962	0.0244	0.02423
1516.73	0.05953	0.02389	0.02433
1516.74	0.0596	0.02329	0.02455
1516.75	0.05977	0.02314	0.02487
1516.76	0.05932	0.0232	0.02518
1516.77	0.0592	0.02335	0.02553
1516.78	0.05963	0.02351	0.02559
1516.79	0.0597	0.02377	0.02616
1516.8	0.0595	0.0235	0.02611
1516.81	0.0597	0.02335	0.02647
1516.82	0.06009	0.02313	0.02688
1516.83	0.05984	0.02259	0.02698
1516.84	0.05977	0.02244	0.02718
1516.85	0.05958	0.02218	0.0275
1516.86	0.05924	0.02199	0.02775
1516.87	0.0582	0.02179	0.02764
1516.88	0.05884	0.02201	0.02812
1516.89	0.05859	0.02192	0.02826
1516.9	0.05763	0.02158	0.02847
1516.91	0.05771	0.02143	0.02848
1516.92	0.05847	0.02108	0.0286
1516.93	0.05727	0.02051	0.02908
1516.94	0.0571	0.02036	0.02897
1516.95	0.05775	0.02025	0.02954
1516.96	0.05676	0.01989	0.02928
1516.97	0.05697	0.01987	0.02957
1516.98	0.05715	0.01995	0.02978
1516.99	0.05682	0.02	0.02991
1517	0.05609	0.01986	0.03028
1517.01	0.05705	0.0197	0.0302
1517.02	0.05701	0.0192	0.03072
1517.03	0.05691	0.01912	0.03101
1517.04	0.05588	0.01893	0.03129
1517.05	0.05589	0.0186	0.03152
1517.06	0.05614	0.01876	0.03188
1517.07	0.05651	0.0188	0.03222
1517.08	0.05707	0.01877	0.03234
1517.09	0.05697	0.01867	0.0326
1517.1	0.05718	0.01863	0.03296
1517.11	0.05674	0.01827	0.03284
1517.12	0.05712	0.01798	0.03307
1517.13	0.05714	0.01771	0.03319
1517.14	0.05704	0.01731	0.03316
1517.15	0.0571	0.01701	0.03347
1517.16	0.05736	0.01693	0.03374
1517.17	0.05741	0.01702	0.0338
1517.18	0.05722	0.01701	0.03433
1517.19	0.05755	0.01692	0.03461
1517.2	0.05772	0.01652	0.03491
1517.21	0.05848	0.01636	0.03461
1517.22	0.05816	0.016	0.03478
1517.23	0.05864	0.01585	0.03471
1517.24	0.05884	0.01532	0.03486
1517.25	0.05861	0.0155	0.03523
1517.26	0.05893	0.01541	0.0354
1517.27	0.05888	0.01514	0.03576
1517.28	0.05947	0.0152	0.03639
1517.29	0.05906	0.01514	0.0366
1517.3	0.05938	0.01495	0.03681
1517.31	0.0601	0.01442	0.03675
1517.32	0.05991	0.01416	0.03675
1517.33	0.05989	0.01381	0.03678
1517.34	0.06045	0.01358	0.03659
1517.35	0.05978	0.01342	0.03681
1517.36	0.06045	0.01325	0.03705
1517.37	0.06076	0.0133	0.03776
1517.38	0.06065	0.01331	0.03802
1517.39	0.06123	0.01299	0.03803
1517.4	0.0611	0.01284	0.03801
1517.41	0.06117	0.01238	0.03808
1517.42	0.06164	0.01232	0.03847
1517.43	0.06125	0.01185	0.03849
1517.44	0.0612	0.0117	0.03866
1517.45	0.06156	0.01159	0.03839
1517.46	0.06162	0.01179	0.03916
1517.47	0.06173	0.01166	0.03946
1517.48	0.06195	0.01163	0.03965
1517.49	0.06206	0.01133	0.03994
1517.5	0.06224	0.01139	0.04008
1517.51	0.06214	0.01092	0.04018
1517.52	0.06197	0.01066	0.04014
1517.53	0.06162	0.01036	0.04024
1517.54	0.06165	0.01018	0.03985
1517.55	0.06163	0.01001	0.03988
1517.56	0.06157	0.00986	0.04059
1517.57	0.06107	0.00974	0.04019
1517.58	0.06066	0.00986	0.04028
1517.59	0.06047	0.00975	0.04067
1517.6	0.06046	0.00951	0.04073
1517.61	0.06073	0.00923	0.04086
1517.62	0.0604	0.00902	0.04072
1517.63	0.0596	0.00866	0.04024
1517.64	0.05972	0.00861	0.04071
1517.65	0.05995	0.00861	0.04076
1517.66	0.05898	0.00839	0.04074
1517.67	0.05915	0.00848	0.04136
1517.68	0.05876	0.00838	0.04162
1517.69	0.05975	0.00829	0.04169
1517.7	0.0586	0.0081	0.04199
1517.71	0.05923	0.00786	0.04166
1517.72	0.05872	0.00769	0.04185
1517.73	0.05819	0.00748	0.04212
1517.74	0.05899	0.00729	0.04237
1517.75	0.0579	0.00728	0.04275
1517.76	0.0583	0.00726	0.04298
1517.77	0.05796	0.00729	0.04373
1517.78	0.05859	0.00735	0.04369
1517.79	0.05816	0.00714	0.04389
1517.8	0.05708	0.00697	0.04399
1517.81	0.05695	0.00673	0.04417
1517.82	0.05771	0.00649	0.04388
1517.83	0.05747	0.00634	0.04375
1517.84	0.0571	0.00614	0.04424
1517.85	0.05691	0.00591	0.04394
1517.86	0.05685	0.00609	0.04445
1517.87	0.0573	0.00581	0.04473
1517.88	0.0573	0.00581	0.0455
1517.89	0.05718	0.00566	0.04552
1517.9	0.05694	0.00554	0.0455
1517.91	0.05717	0.00535	0.04566
1517.92	0.05747	0.00515	0.04566
1517.93	0.05735	0.00515	0.04571
1517.94	0.05824	0.00494	0.04538
1517.95	0.05846	0.00491	0.04612
1517.96	0.05823	0.00478	0.04653
1517.97	0.05841	0.00473	0.04662
1517.98	0.05852	0.00469	0.04726
1517.99	0.05893	0.00462	0.0471
1518	0.05911	0.00451	0.04711
1518.01	0.05918	0.0043	0.04738
1518.02	0.05927	0.00409	0.04738
1518.03	0.05972	0.00402	0.04672
1518.04	0.05912	0.00384	0.04688
1518.05	0.05955	0.00378	0.04718
1518.06	0.05963	0.00373	0.04783
1518.07	0.05949	0.00373	0.04825
1518.08	0.05963	0.00369	0.0485
1518.09	0.05928	0.00347	0.04878
1518.1	0.05901	0.00339	0.04871
1518.11	0.05908	0.00327	0.04885
1518.12	0.0593	0.00316	0.04827
1518.13	0.05906	0.00303	0.04829
1518.14	0.05985	0.00286	0.048
1518.15	0.06026	0.00279	0.04836
1518.16	0.06064	0.00286	0.04895
1518.17	0.06023	0.00282	0.04969
1518.18	0.06028	0.00258	0.05002
1518.19	0.06092	0.00256	0.05008
1518.2	0.06058	0.00256	0.05014
1518.21	0.06122	0.00233	0.05022
1518.22	0.06079	0.00225	0.04969
1518.23	0.06153	0.00219	0.04905
1518.24	0.06109	0.00222	0.04921
1518.25	0.06196	0.00214	0.04983
1518.26	0.0615	0.00205	0.04995
1518.27	0.06117	0.00214	0.05001
1518.28	0.06103	0.00206	0.05074
1518.29	0.06134	0.00189	0.05056
1518.3	0.06102	0.0018	0.05073
1518.31	0.06047	0.0017	0.05
1518.32	0.06095	0.00157	0.04948
1518.33	0.06112	0.00157	0.05008
1518.34	0.06096	0.00135	0.04943
1518.35	0.0612	0.00128	0.04966
1518.36	0.06117	0.00133	0.05082
1518.37	0.06118	0.00118	0.05097
1518.38	0.0611	0.00128	0.05118
1518.39	0.06077	0.00128	0.05089
1518.4	0.06073	0.00119	0.05085
1518.41	0.06069	0.00108	0.05104
1518.42	0.06118	9.25958E-4	0.05128
1518.43	0.06078	9.25838E-4	0.05138
1518.44	0.06087	8.07389E-4	0.05078
1518.45	0.0609	6.62678E-4	0.05137
1518.46	0.06084	7.80892E-4	0.05203
1518.47	0.06017	5.96794E-4	0.05244
1518.48	0.05984	6.62422E-4	0.05256
1518.49	0.06039	6.22919E-4	0.05226
1518.5	0.0602	6.49114E-4	0.05214
1518.51	0.05939	4.51991E-4	0.05175
1518.52	0.05886	3.86262E-4	0.05169
1518.53	0.05952	4.51875E-4	0.05118
1518.54	0.05992	3.86163E-4	0.05108
1518.55	0.05999	3.99242E-4	0.05171
1518.56	0.05942	3.46681E-4	0.05173
1518.57	0.05957	3.20385E-4	0.05183
1518.58	0.05958	2.80971E-4	0.05198
1518.59	0.05971	1.89078E-4	0.05181
1518.6	0.05883	1.75933E-4	0.05203
1518.61	0.05932	1.36554E-4	0.05148
1518.62	0.05994	1.49653E-4	0.05118
1518.63	0.06031	9.71714E-5	0.05143
1518.64	0.05995	8.4045E-5	0.05145
1518.65	0.06015	7.09219E-5	0.05117
1518.66	0.05988	4.46915E-5	0.05141
1518.67	0.05962	3.15769E-5	0.05177
1518.68	0.06023	5.35829E-6	0.05243
1518.69	0.05931	-3.39591E-5	0.05226
1518.7	0.05951	3.15647E-5	0.05217
1518.71	0.06037	-2.82893E-4	0.05249
1518.72	0.05967	1.84561E-5	0.05174
1518.73	0.06001	-3.39417E-5	0.05139
1518.74	0.05914	-3.39374E-5	0.05173
1518.75	0.05958	-1.38697E-4	0.05109
1518.76	0.05884	-1.25585E-4	0.0512
1518.77	0.05859	-1.38662E-4	0.05147
1518.78	0.05883	-7.31914E-5	0.05128
1518.79	0.05851	-9.93596E-5	0.05148
1518.8	0.0587	-1.51695E-4	0.05163
1518.81	0.05873	-3.3907E-5	0.05091
1518.82	0.05873	-1.25489E-4	0.05043
1518.83	0.05855	-1.25473E-4	0.04999
1518.84	0.05791	-2.1702E-4	0.05085
1518.85	0.05802	-9.92834E-5	0.05072
1518.86	0.05843	-9.92707E-5	0.05106
1518.87	0.05857	-6.00318E-5	0.05117
1518.88	0.05812	-8.61716E-5	0.05161
1518.89	0.05859	-7.30885E-5	0.05211
1518.9	0.05873	3.1484E-5	0.05186
1518.91	0.05855	-3.38636E-5	0.05122
1518.92	0.05878	-4.69264E-5	0.05057
1518.93	0.05866	1.84066E-5	0.05049
1518.94	0.0582	-2.0787E-5	0.05031
1518.95	0.05786	7.06501E-5	0.05029
1518.96	0.05867	3.14599E-5	0.0511
1518.97	0.05831	8.36908E-5	0.05087
1518.98	0.05784	1.35908E-4	0.0515
1518.99	0.05878	1.22836E-4	0.05147
1519	0.05868	2.2725E-4	0.05149
1519.01	0.05828	1.61961E-4	0.05069
1519.02	0.05854	2.27192E-4	0.05033
1519.03	0.0588	2.40212E-4	0.05046
1519.04	0.0584	2.40181E-4	0.04957
1519.05	0.05894	3.31468E-4	0.05048
1519.06	0.05921	3.31426E-4	0.05071
1519.07	0.05956	6.96563E-4	0.05097
1519.08	0.05976	4.35665E-4	0.05152
1519.09	0.0604	4.3561E-4	0.0517
1519.1	0.06043	5.0074E-4	0.05119
1519.11	0.06166	5.78889E-4	0.0509
1519.12	0.06195	5.52748E-4	0.05062
1519.13	0.06175	6.04806E-4	0.05091
1519.14	0.06212	6.56851E-4	0.0509
1519.15	0.06231	7.4797E-4	0.05056
1519.16	0.06247	8.91174E-4	0.05094
1519.17	0.06255	9.17112E-4	0.05161
1519.18	0.06256	9.16995E-4	0.05166
1519.19	0.06284	9.95012E-4	0.05202
1519.2	0.06269	0.00105	0.05154
1519.21	0.06231	9.94759E-4	0.0513
1519.22	0.06214	0.00102	0.0509
1519.23	0.06197	0.00118	0.05075
1519.24	0.06148	0.00115	0.04978
1519.25	0.06154	0.00125	0.05009
1519.26	0.06121	0.00133	0.05051
1519.27	0.06167	0.00144	0.05056
1519.28	0.06171	0.00158	0.0511
1519.29	0.06176	0.00166	0.05116
1519.3	0.06138	0.00164	0.05107
1519.31	0.06168	0.00175	0.05018
1519.32	0.06138	0.00171	0.05063
1519.33	0.0615	0.00179	0.05004
1519.34	0.0613	0.00189	0.0502
1519.35	0.06096	0.00195	0.0503
1519.36	0.06096	0.0021	0.05029
1519.37	0.06084	0.00212	0.05107
1519.38	0.06079	0.00241	0.05114
1519.39	0.06061	0.00237	0.05107
1519.4	0.06066	0.00242	0.05072
1519.41	0.06112	0.00259	0.05004
1519.42	0.06063	0.00254	0.04976
1519.43	0.05989	0.00255	0.04948
1519.44	0.05924	0.00258	0.04902
1519.45	0.05966	0.00277	0.04951
1519.46	0.05995	0.00295	0.0498
1519.47	0.05919	0.003	0.04994
1519.48	0.05992	0.00315	0.0498
1519.49	0.05975	0.00316	0.04928
1519.5	0.06026	0.0034	0.04953
1519.51	0.05904	0.00333	0.04894
1519.52	0.05976	0.0034	0.04827
1519.53	0.05916	0.00335	0.04832
1519.54	0.05975	0.00358	0.0476
1519.55	0.05913	0.00371	0.04818
1519.56	0.05926	0.00387	0.04892
1519.57	0.05928	0.00404	0.04927
1519.58	0.06031	0.00415	0.04947
1519.59	0.05999	0.00419	0.04895
1519.6	0.05901	0.00437	0.04886
1519.61	0.05934	0.00442	0.04824
1519.62	0.05877	0.00447	0.04763
1519.63	0.05862	0.0045	0.04769
1519.64	0.05888	0.00464	0.04749
1519.65	0.05799	0.00486	0.04778
1519.66	0.0581	0.005	0.04782
1519.67	0.05854	0.00517	0.04765
1519.68	0.05809	0.00536	0.04753
1519.69	0.05776	0.00547	0.04726
1519.7	0.05745	0.00549	0.04705
1519.71	0.05725	0.00544	0.04597
1519.72	0.05722	0.00546	0.04565
1519.73	0.05735	0.00563	0.04543
1519.74	0.05691	0.00564	0.0454
1519.75	0.05725	0.0059	0.04568
1519.76	0.0578	0.00611	0.04617
1519.77	0.05891	0.00627	0.04645
1519.78	0.05813	0.00644	0.04599
1519.79	0.05908	0.00658	0.04618
1519.8	0.05854	0.00665	0.04578
1519.81	0.05971	0.00674	0.04541
1519.82	0.05924	0.00676	0.04514
1519.83	0.06003	0.00679	0.04488
1519.84	0.0608	0.00703	0.04491
1519.85	0.06057	0.0072	0.04508
1519.86	0.06077	0.00738	0.04499
1519.87	0.0611	0.00761	0.04483
1519.88	0.0608	0.00765	0.04503
1519.89	0.0609	0.00781	0.04452
1519.9	0.06109	0.0078	0.0443
1519.91	0.06099	0.00793	0.04395
1519.92	0.06037	0.00777	0.04314
1519.93	0.06094	0.00788	0.04315
1519.94	0.06061	0.00805	0.04291
1519.95	0.06069	0.00821	0.04214
1519.96	0.06119	0.00847	0.04218
1519.97	0.06115	0.00876	0.04209
[truncated: 6,002 more rows]
