# Supplementary material for: Single-photon detection and cryogenic reconfigurability in lithium niobate nanophotonic circuits
Source: Nat Commun. 2021 Nov 25;12:6847. doi: 10.1038/s41467-021-27205-8 (PMC8617300; doi:10.1038/s41467-021-27205-8)
Supplement: Supplementary file 3 — Source Data [file 41467_2021_27205_MOESM3_ESM.zip › SourceData/Fig3a_raw_data.txt]

Bias current	OCDE
uA	%
0.00223	0
0.10245	0
0.20265	0
0.30287	0
0.40319	0
0.50336	0
0.6036	0
0.70386	0
0.80403	0
0.90428	0
1.00457	0
1.1053	0
1.2056	0
1.3059	0
1.40607	0
1.5064	0
1.60666	0
1.70685	0
1.8072	0
1.90738	0
2.00763	0
2.10798	0
2.20843	0
2.30862	0
2.40877	0
2.50896	0
2.60911	0
2.70929	0
2.80961	0
2.90994	0
3.01028	0
3.1106	0
3.21097	0
3.31132	0
3.41163	0
3.5119	0
3.61224	0
3.71259	0
3.81326	0
3.91361	0
4.01395	0
4.11429	0
4.21457	0
4.31477	0
4.41494	0
4.51514	0
4.61533	0
4.71551	0
4.81568	0
4.91578	1.9967E-4
5.016	9.96655E-5
5.11618	0
5.21634	5.99324E-4
5.31651	0.0016
5.41669	0.00439
5.51722	0.00879
5.61748	0.01567
5.71787	0.02286
5.8182	0.03948
5.91854	0.05217
6.01886	0.07524
6.11921	0.10049
6.21954	0.14384
6.31978	0.1878
6.42015	0.23127
6.52051	0.29614
6.62084	0.36073
6.72118	0.46471
6.82151	0.57214
6.92184	0.72224
7.02215	0.87305
7.12235	1.02825
7.2229	1.24162
7.32307	1.48473
7.42328	1.76228
7.52342	2.03683
7.62362	2.31706
7.72371	2.70198
7.82392	3.06972
7.92411	3.50249
8.02426	3.8998
8.12444	4.38571
8.22464	4.87077
8.32481	5.47317
8.42502	5.92804
8.52538	6.55157
8.62578	7.14369
8.72609	7.76197
8.82645	8.39037
8.92715	9.09782
9.02749	9.67573
9.12776	10.35777
9.22812	11.06399
9.32846	11.73569
9.42881	12.36815
9.52917	13.06183
9.62952	13.77732
9.72986	14.3265
9.83022	14.94215
9.93041	15.55844
10.0306	16.02997
10.13079	16.83794
10.23099	17.25106
10.33118	17.81459
10.43138	18.26082
10.527	18.69057
10.62752	19.06259
10.72769	19.51734
10.82775	19.83595
10.92792	20.31815
11.02812	20.67284
11.12824	20.94396
11.22844	21.18223
11.32873	21.43407
11.42902	21.63857
11.52922	21.82557
11.62962	22.04442
11.72991	22.22907
11.83019	22.38103
11.93037	22.49782
12.03062	22.5632
12.13099	22.78993
12.23121	22.87818
12.33185	22.95898
12.43221	23.09169
12.53249	23.16114
12.63277	23.20924
12.73287	23.40289
12.83303	23.40627
12.93317	23.39323
13.03329	23.38572
13.13345	23.53165
13.23349	23.61059
13.33356	23.5117
13.43369	23.62731
13.5338	23.69769
13.6338	23.66085
13.73402	23.66774
13.83418	23.77002
13.93427	23.78719
14.03467	23.82607
14.13501	23.97742
14.2353	24.20238
14.33558	24.67107
14.43585	25.70755
