# Supplementary material for: Single-photon detection and cryogenic reconfigurability in lithium niobate nanophotonic circuits
Source: Nat Commun. 2021 Nov 25;12:6847. doi: 10.1038/s41467-021-27205-8 (PMC8617300; doi:10.1038/s41467-021-27205-8)
Supplement: Supplementary file 3 — Source Data [file 41467_2021_27205_MOESM3_ESM.zip › SourceData/Fig3b_raw_data.txt]

Bias current	OCDE
uA	%
-3.45923E-4	0
0.10005	0
0.20046	0
0.30083	0
0.40111	0
0.50162	0
0.60206	0
0.70237	0
0.80294	0
0.90333	0
1.00367	0
1.10434	0
1.20465	0
1.30505	0
1.40559	0
1.50586	0
1.60629	0
1.70678	0
1.80708	0
1.90758	0
2.00804	0
2.10831	0
2.20935	0
2.30957	0
2.41019	0
2.51075	0
2.61134	0
2.71192	0
2.81242	0
2.91274	0
3.01309	0
3.11344	0
3.21345	0
3.31377	0
3.41412	0
3.51436	0
3.61471	0
3.71506	0
3.81539	0
3.91575	0
4.01608	0
4.11606	0
4.21661	0
4.31723	0
4.41785	0
4.51843	0
4.61908	0
4.71967	0
4.82029	0
4.92076	0
5.02105	0
5.12165	0
5.22224	0
5.32287	0
5.42347	0
5.52407	0
5.6246	0
5.72496	0
5.82532	0
5.92532	0
6.0257	1.9967E-4
6.12605	0.01218
6.22639	0.06685
6.32663	0.14684
6.42699	0.19752
6.52736	0.27064
6.62771	0.33681
6.7281	0.41915
6.82808	0.51221
6.92843	0.62004
7.02894	0.75919
7.12954	0.91526
7.23018	1.09262
7.33077	1.30611
7.43142	1.52102
7.53198	1.78765
7.6326	2.07516
7.73271	2.37651
7.83334	2.70621
7.93395	3.12047
8.03457	3.48539
8.1352	4.00161
8.23575	4.47027
8.33637	5.00002
8.43694	5.51395
8.53728	6.1482
8.6373	6.70796
8.73764	7.33402
8.83801	8.01529
8.93836	8.70075
9.03867	9.40346
9.13893	10.12324
9.23927	10.82208
9.33965	11.64001
9.43998	12.32071
9.53999	13.09642
9.64034	13.8538
9.74068	14.65249
9.84112	15.36559
9.94172	16.11412
10.04232	16.83973
10.14294	17.57103
10.24357	18.21626
10.34418	18.94867
10.44444	19.66926
10.54443	20.31176
10.64499	20.90048
10.74559	21.51691
10.84618	22.12325
10.94682	22.60207
11.04731	23.16112
11.14794	23.61504
11.24857	24.07519
11.34857	24.38528
11.44891	24.75849
11.54915	24.97581
11.6496	25.39909
11.74986	25.67823
11.85026	25.95853
11.95041	26.19201
12.05082	26.42737
12.15106	26.5221
12.25095	26.71683
12.35144	26.84559
12.45172	26.94556
12.55204	27.07758
