# Supplementary material for: Single-photon detection and cryogenic reconfigurability in lithium niobate nanophotonic circuits
Source: Nat Commun. 2021 Nov 25;12:6847. doi: 10.1038/s41467-021-27205-8 (PMC8617300; doi:10.1038/s41467-021-27205-8)
Supplement: Supplementary file 3 — Source Data [file 41467_2021_27205_MOESM3_ESM.zip › SourceData/Fig3c_raw_data.txt]

Time	Normalized amplitude
ns
-45.474	0.02579
-45.47244	0.02593
-45.47088	0.02607
-45.46931	0.02613
-45.46775	0.02613
-45.46619	0.02613
-45.46463	0.02607
-45.46306	0.02593
-45.4615	0.02586
-45.45994	0.02565
-45.45838	0.02552
-45.45681	0.02531
-45.45525	0.02503
-45.45369	0.02476
-45.45213	0.02448
-45.45056	0.02421
-45.449	0.02387
-45.44744	0.02359
-45.44588	0.02325
-45.44431	0.02297
-45.44275	0.0227
-45.44119	0.02235
-45.43963	0.02208
-45.43806	0.0218
-45.4365	0.02153
-45.43494	0.02132
-45.43338	0.02111
-45.43181	0.02084
-45.43025	0.0207
-45.42869	0.02056
-45.42713	0.02043
-45.42556	0.02036
-45.424	0.02022
-45.42244	0.02015
-45.42088	0.02008
-45.41931	0.02008
-45.41775	0.02008
-45.41619	0.02008
-45.41463	0.02008
-45.41306	0.02008
-45.4115	0.02008
-45.40994	0.02015
-45.40838	0.02015
-45.40681	0.02022
-45.40525	0.02022
-45.40369	0.02036
-45.40213	0.02043
-45.40056	0.02043
-45.399	0.0205
-45.39744	0.02056
-45.39588	0.0207
-45.39431	0.0207
-45.39275	0.02077
-45.39119	0.02084
-45.38963	0.02098
-45.38806	0.02098
-45.3865	0.02105
-45.38494	0.02111
-45.38338	0.02125
-45.38181	0.02132
-45.38025	0.02139
-45.37869	0.02153
-45.37713	0.0216
-45.37556	0.02166
-45.374	0.02187
-45.37244	0.02194
-45.37088	0.02215
-45.36931	0.02235
-45.36775	0.02242
-45.36619	0.0227
-45.36463	0.02283
-45.36306	0.02304
-45.3615	0.02325
-45.35994	0.02352
-45.35838	0.0238
-45.35681	0.02393
-45.35525	0.02421
-45.35369	0.02442
-45.35213	0.02469
-45.35056	0.02497
-45.349	0.0251
-45.34744	0.02538
-45.34588	0.02558
-45.34431	0.02579
-45.34275	0.02593
-45.34119	0.02613
-45.33963	0.02627
-45.33806	0.02641
-45.3365	0.02648
-45.33494	0.02655
-45.33338	0.02655
-45.33181	0.02655
-45.33025	0.02655
-45.32869	0.02648
-45.32713	0.02641
-45.32556	0.02627
-45.324	0.02613
-45.32244	0.02607
-45.32088	0.02586
-45.31931	0.02558
-45.31775	0.02538
-45.31619	0.0251
-45.31463	0.02497
-45.31306	0.02469
-45.3115	0.02442
-45.30994	0.02414
-45.30838	0.02387
-45.30681	0.02359
-45.30525	0.02331
-45.30369	0.02311
-45.30213	0.02283
-45.30056	0.0227
-45.299	0.02249
-45.29744	0.02242
-45.29588	0.02235
-45.29431	0.02221
-45.29275	0.02221
-45.29119	0.02221
-45.28963	0.02221
-45.28806	0.02235
-45.2865	0.02235
-45.28494	0.02249
-45.28338	0.0227
-45.28181	0.02283
-45.28025	0.02304
-45.27869	0.02331
-45.27713	0.02359
-45.27556	0.02387
-45.274	0.02421
-45.27244	0.02448
-45.27088	0.02476
-45.26931	0.0251
-45.26775	0.02538
-45.26619	0.02565
-45.26463	0.02586
-45.26306	0.02613
-45.2615	0.02627
-45.25994	0.02648
-45.25838	0.02655
-45.25681	0.02669
-45.25525	0.02669
-45.25369	0.02669
-45.25213	0.02655
-45.25056	0.02648
-45.249	0.02641
-45.24744	0.02613
-45.24588	0.02586
-45.24431	0.02558
-45.24275	0.02524
-45.24119	0.02483
-45.23963	0.02442
-45.23806	0.02387
-45.2365	0.02331
-45.23494	0.02276
-45.23338	0.02221
-45.23181	0.02166
-45.23025	0.02105
-45.22869	0.0205
-45.22713	0.01988
-45.22556	0.01933
-45.224	0.01871
-45.22244	0.01816
-45.22088	0.01761
-45.21931	0.01713
-45.21775	0.01671
-45.21619	0.01623
-45.21463	0.01589
-45.21306	0.01554
-45.2115	0.01527
-45.20994	0.01499
-45.20838	0.01479
-45.20681	0.01465
-45.20525	0.01451
-45.20369	0.01444
-45.20213	0.01444
-45.20056	0.01444
-45.199	0.01451
-45.19744	0.01465
-45.19588	0.01472
-45.19431	0.01479
-45.19275	0.01499
-45.19119	0.01506
-45.18963	0.01527
-45.18806	0.01534
-45.1865	0.01541
-45.18494	0.01561
-45.18338	0.01561
-45.18181	0.01568
-45.18025	0.01568
-45.17869	0.01568
-45.17713	0.01561
-45.17556	0.01554
-45.174	0.01534
-45.17244	0.01513
-45.17088	0.01492
-45.16931	0.01465
-45.16775	0.01424
-45.16619	0.01382
-45.16463	0.01334
-45.16306	0.01293
-45.1615	0.01224
-45.15994	0.01169
-45.15838	0.01107
-45.15681	0.01045
-45.15525	0.00983
-45.15369	0.00922
-45.15213	0.00853
-45.15056	0.00791
-45.149	0.00729
-45.14744	0.00667
-45.14588	0.00598
-45.14431	0.0055
-45.14275	0.00495
-45.14119	0.0044
-45.13963	0.00399
-45.13806	0.00358
-45.1365	0.00323
-45.13494	0.00296
-45.13338	0.00275
-45.13181	0.00254
-45.13025	0.00248
-45.12869	0.00248
-45.12713	0.00254
-45.12556	0.00268
-45.124	0.00282
-45.12244	0.00303
-45.12088	0.0033
-45.11931	0.00365
-45.11775	0.00399
-45.11619	0.0044
-45.11463	0.00475
-45.11306	0.00523
-45.1115	0.00564
-45.10994	0.00612
-45.10838	0.00653
-45.10681	0.00702
-45.10525	0.00743
-45.10369	0.00791
-45.10213	0.00825
-45.10056	0.00873
-45.099	0.00908
-45.09744	0.00935
-45.09588	0.00963
-45.09431	0.00983
-45.09275	0.00997
-45.09119	0.01011
-45.08963	0.01018
-45.08806	0.01018
-45.0865	0.01018
-45.08494	0.01011
-45.08338	0.0099
-45.08181	0.00983
-45.08025	0.00956
-45.07869	0.00935
-45.07713	0.00908
-45.07556	0.00873
-45.074	0.00846
-45.07244	0.00812
-45.07088	0.0077
-45.06931	0.00736
-45.06775	0.00702
-45.06619	0.00667
-45.06463	0.00626
-45.06306	0.00591
-45.0615	0.00557
-45.05994	0.00523
-45.05838	0.00481
-45.05681	0.00454
-45.05525	0.00426
-45.05369	0.00413
-45.05213	0.00392
-45.05056	0.00371
-45.049	0.00365
-45.04744	0.00358
-45.04588	0.00351
-45.04431	0.00337
-45.04275	0.00337
-45.04119	0.00337
-45.03963	0.00337
-45.03806	0.00351
-45.0365	0.00351
-45.03494	0.00358
-45.03338	0.00365
-45.03181	0.00371
-45.03025	0.00385
-45.02869	0.00399
-45.02713	0.00413
-45.02556	0.0042
-45.024	0.0044
-45.02244	0.00447
-45.02088	0.00454
-45.01931	0.00468
-45.01775	0.00475
-45.01619	0.00481
-45.01463	0.00495
-45.01306	0.00495
-45.0115	0.00495
-45.00994	0.00502
-45.00838	0.00502
-45.00681	0.00502
-45.00525	0.00502
-45.00369	0.00502
-45.00213	0.00502
-45.00056	0.00502
-44.999	0.00502
-44.99744	0.00495
-44.99588	0.00495
-44.99431	0.00495
-44.99275	0.00495
-44.99119	0.00481
-44.98963	0.00481
-44.98806	0.00481
-44.9865	0.00475
-44.98494	0.00475
-44.98338	0.00475
-44.98181	0.00475
-44.98025	0.00475
-44.97869	0.00481
-44.97713	0.00481
-44.97556	0.00481
-44.974	0.00495
-44.97244	0.00495
-44.97088	0.00495
-44.96931	0.00502
-44.96775	0.00502
-44.96619	0.00502
-44.96463	0.00502
-44.96306	0.00509
-44.9615	0.00509
-44.95994	0.00509
-44.95838	0.00509
-44.95681	0.00502
-44.95525	0.00502
-44.95369	0.00502
-44.95213	0.00495
-44.95056	0.00495
-44.949	0.00481
-44.94744	0.00481
-44.94588	0.00475
-44.94431	0.00468
-44.94275	0.00454
-44.94119	0.00447
-44.93963	0.0044
-44.93806	0.00426
-44.9365	0.0042
-44.93494	0.00413
-44.93338	0.00399
-44.93181	0.00392
-44.93025	0.00371
-44.92869	0.00371
-44.92713	0.00365
-44.92556	0.00358
-44.924	0.00358
-44.92244	0.00351
-44.92088	0.00351
-44.91931	0.00351
-44.91775	0.00351
-44.91619	0.00351
-44.91463	0.00358
-44.91306	0.00358
-44.9115	0.00365
-44.90994	0.00371
-44.90838	0.00385
-44.90681	0.00392
-44.90525	0.00399
-44.90369	0.0042
-44.90213	0.00426
-44.90056	0.00447
-44.899	0.00468
-44.89744	0.00481
-44.89588	0.00502
-44.89431	0.0053
-44.89275	0.0055
-44.89119	0.00564
-44.88963	0.00585
-44.88806	0.00598
-44.8865	0.00612
-44.88494	0.00626
-44.88338	0.00646
-44.88181	0.00667
-44.88025	0.00674
-44.87869	0.00695
-44.87713	0.00702
-44.87556	0.00722
-44.874	0.00729
-44.87244	0.00736
-44.87088	0.00736
-44.86931	0.00743
-44.86775	0.00757
-44.86619	0.00757
-44.86463	0.00757
-44.86306	0.00757
-44.8615	0.00757
-44.85994	0.00757
-44.85838	0.00757
-44.85681	0.00743
-44.85525	0.00743
-44.85369	0.00736
-44.85213	0.00736
-44.85056	0.00729
-44.849	0.00722
-44.84744	0.00722
-44.84588	0.00708
-44.84431	0.00702
-44.84275	0.00695
-44.84119	0.00681
-44.83963	0.00674
-44.83806	0.00667
-44.8365	0.00653
-44.83494	0.00646
-44.83338	0.00626
-44.83181	0.00619
-44.83025	0.00612
-44.82869	0.00598
-44.82713	0.00585
-44.82556	0.00571
-44.824	0.00564
-44.82244	0.0055
-44.82088	0.00536
-44.81931	0.00523
-44.81775	0.00502
-44.81619	0.00481
-44.81463	0.00468
-44.81306	0.00447
-44.8115	0.00426
-44.80994	0.00413
-44.80838	0.00385
-44.80681	0.00365
-44.80525	0.00337
-44.80369	0.00323
-44.80213	0.00296
-44.80056	0.00268
-44.799	0.00241
-44.79744	0.00213
-44.79588	0.00186
-44.79431	0.00158
-44.79275	0.00131
-44.79119	0.00103
-44.78963	7.56534E-4
-44.78806	4.12655E-4
-44.7865	1.37552E-4
-44.78494	-1.37552E-4
-44.78338	-4.81431E-4
-44.78181	-7.56534E-4
-44.78025	-0.00103
-44.77869	-0.00144
-44.77713	-0.00172
-44.77556	-0.00199
-44.774	-0.0022
-44.77244	-0.00248
-44.77088	-0.00289
-44.76931	-0.00316
-44.76775	-0.00344
-44.76619	-0.00371
-44.76463	-0.00399
-44.76306	-0.00413
-44.7615	-0.0044
-44.75994	-0.00468
-44.75838	-0.00495
-44.75681	-0.00523
-44.75525	-0.00543
-44.75369	-0.00571
-44.75213	-0.00591
-44.75056	-0.00612
-44.749	-0.00633
-44.74744	-0.0066
-44.74588	-0.00674
-44.74431	-0.00702
-44.74275	-0.00722
-44.74119	-0.00743
-44.73963	-0.00757
-44.73806	-0.00777
-44.7365	-0.00791
-44.73494	-0.00812
-44.73338	-0.00832
-44.73181	-0.00839
-44.73025	-0.0086
-44.72869	-0.00867
-44.72713	-0.00873
-44.72556	-0.00887
-44.724	-0.00887
-44.72244	-0.00894
-44.72088	-0.00894
-44.71931	-0.00894
-44.71775	-0.00887
-44.71619	-0.00887
-44.71463	-0.00873
-44.71306	-0.00867
-44.7115	-0.00846
-44.70994	-0.00832
-44.70838	-0.00818
-44.70681	-0.00791
-44.70525	-0.00777
-44.70369	-0.0075
-44.70213	-0.00729
-44.70056	-0.00702
-44.699	-0.00667
-44.69744	-0.0064
-44.69588	-0.00612
-44.69431	-0.00585
-44.69275	-0.0055
-44.69119	-0.00523
-44.68963	-0.00495
-44.68806	-0.00461
-44.6865	-0.00433
-44.68494	-0.00406
-44.68338	-0.00378
-44.68181	-0.00358
-44.68025	-0.0033
-44.67869	-0.00316
-44.67713	-0.00296
-44.67556	-0.00275
-44.674	-0.00268
-44.67244	-0.00261
-44.67088	-0.00261
-44.66931	-0.00248
-44.66775	-0.00248
-44.66619	-0.00261
-44.66463	-0.00268
-44.66306	-0.00275
-44.6615	-0.00289
-44.65994	-0.00303
-44.65838	-0.00323
-44.65681	-0.00344
-44.65525	-0.00358
-44.65369	-0.00378
-44.65213	-0.00406
-44.65056	-0.00433
-44.649	-0.00447
-44.64744	-0.00475
-44.64588	-0.00502
-44.64431	-0.0053
-44.64275	-0.0055
-44.64119	-0.00578
-44.63963	-0.00591
-44.63806	-0.00612
-44.6365	-0.00633
-44.63494	-0.0064
-44.63338	-0.0066
-44.63181	-0.00667
-44.63025	-0.00667
-44.62869	-0.00667
-44.62713	-0.00667
-44.62556	-0.00667
-44.624	-0.0066
-44.62244	-0.00646
-44.62088	-0.0064
-44.61931	-0.00619
-44.61775	-0.00605
-44.61619	-0.00585
-44.61463	-0.00571
-44.61306	-0.00543
-44.6115	-0.00523
-44.60994	-0.00495
-44.60838	-0.00468
-44.60681	-0.0044
-44.60525	-0.00413
-44.60369	-0.00385
-44.60213	-0.00371
-44.60056	-0.00344
-44.599	-0.00316
-44.59744	-0.00296
-44.59588	-0.00275
-44.59431	-0.00261
-44.59275	-0.00241
-44.59119	-0.0022
-44.58963	-0.00213
-44.58806	-0.00206
-44.5865	-0.00199
-44.58494	-0.00186
-44.58338	-0.00186
-44.58181	-0.00179
-44.58025	-0.00179
-44.57869	-0.00179
-44.57713	-0.00179
-44.57556	-0.00179
-44.574	-0.00179
-44.57244	-0.00186
-44.57088	-0.00186
-44.56931	-0.00186
-44.56775	-0.00186
-44.56619	-0.00186
-44.56463	-0.00186
-44.56306	-0.00179
-44.5615	-0.00179
-44.55994	-0.00172
-44.55838	-0.00158
-44.55681	-0.00144
-44.55525	-0.00131
-44.55369	-0.00117
-44.55213	-9.62861E-4
-44.55056	-7.56534E-4
-44.549	-4.81431E-4
-44.54744	-3.43879E-4
-44.54588	-6.87758E-5
-44.54431	2.06327E-4
-44.54275	4.81431E-4
-44.54119	8.25309E-4
-44.53963	0.0011
-44.53806	0.00151
-44.5365	0.00172
-44.53494	0.00213
-44.53338	0.00241
-44.53181	0.00268
-44.53025	0.00296
-44.52869	0.00323
-44.52713	0.00337
-44.52556	0.00365
-44.524	0.00385
-44.52244	0.00392
-44.52088	0.00399
-44.51931	0.00413
-44.51775	0.0042
-44.51619	0.00426
-44.51463	0.00426
-44.51306	0.0042
-44.5115	0.0042
-44.50994	0.00413
-44.50838	0.00399
-44.50681	0.00392
-44.50525	0.00371
-44.50369	0.00358
-44.50213	0.00337
-44.50056	0.0033
-44.499	0.00309
-44.49744	0.00296
-44.49588	0.00275
-44.49431	0.00254
-44.49275	0.00241
-44.49119	0.00227
-44.48963	0.0022
-44.48806	0.00213
-44.4865	0.00213
-44.48494	0.00213
-44.48338	0.00213
-44.48181	0.00213
-44.48025	0.0022
-44.47869	0.00241
-44.47713	0.00248
-44.47556	0.00268
-44.474	0.00296
-44.47244	0.00309
-44.47088	0.00337
-44.46931	0.00365
-44.46775	0.00399
-44.46619	0.00426
-44.46463	0.00468
-44.46306	0.00502
-44.4615	0.00536
-44.45994	0.00571
-44.45838	0.00598
-44.45681	0.0064
-44.45525	0.00667
-44.45369	0.00695
-44.45213	0.00722
-44.45056	0.00743
-44.449	0.00763
-44.44744	0.0077
-44.44588	0.00784
-44.44431	0.00791
-44.44275	0.00798
-44.44119	0.00798
-44.43963	0.00791
-44.43806	0.00784
-44.4365	0.0077
-44.43494	0.00757
-44.43338	0.00736
-44.43181	0.00722
-44.43025	0.00695
-44.42869	0.00667
-44.42713	0.0064
-44.42556	0.00612
-44.424	0.00571
-44.42244	0.0055
-44.42088	0.00523
-44.41931	0.00495
-44.41775	0.00468
-44.41619	0.0044
-44.41463	0.0042
-44.41306	0.00399
-44.4115	0.00392
-44.40994	0.00385
-44.40838	0.00371
-44.40681	0.00385
-44.40525	0.00385
-44.40369	0.00392
-44.40213	0.00413
-44.40056	0.00426
-44.399	0.00454
-44.39744	0.00481
-44.39588	0.00523
-44.39431	0.00557
-44.39275	0.00598
-44.39119	0.00646
-44.38963	0.00695
-44.38806	0.00743
-44.3865	0.00798
-44.38494	0.00853
-44.38338	0.00908
-44.38181	0.0097
-44.38025	0.01025
-44.37869	0.0108
-44.37713	0.01128
-44.37556	0.01183
-44.374	0.01224
-44.37244	0.01272
-44.37088	0.01314
-44.36931	0.01355
-44.36775	0.01389
-44.36619	0.01424
-44.36463	0.01451
-44.36306	0.01472
-44.3615	0.01492
-44.35994	0.01506
-44.35838	0.01513
-44.35681	0.01527
-44.35525	0.01534
-44.35369	0.01534
-44.35213	0.01527
-44.35056	0.01513
-44.349	0.01513
-44.34744	0.01506
-44.34588	0.01492
-44.34431	0.01479
-44.34275	0.01472
-44.34119	0.01451
-44.33963	0.01444
-44.33806	0.01437
-44.3365	0.01437
-44.33494	0.01424
-44.33338	0.01424
-44.33181	0.01417
-44.33025	0.01417
-44.32869	0.01424
-44.32713	0.01424
-44.32556	0.01437
-44.324	0.01444
-44.32244	0.01451
-44.32088	0.01465
-44.31931	0.01479
-44.31775	0.01492
-44.31619	0.01506
-44.31463	0.01534
-44.31306	0.01554
-44.3115	0.01568
-44.30994	0.01589
-44.30838	0.01609
-44.30681	0.01623
-44.30525	0.01644
-44.30369	0.01664
-44.30213	0.01671
-44.30056	0.01678
-44.299	0.01685
-44.29744	0.01685
-44.29588	0.01685
-44.29431	0.01685
-44.29275	0.01678
-44.29119	0.01671
-44.28963	0.01664
-44.28806	0.01651
-44.2865	0.01637
-44.28494	0.01616
-44.28338	0.01596
-44.28181	0.01582
-44.28025	0.01554
-44.27869	0.01534
-44.27713	0.01506
-44.27556	0.01479
-44.274	0.01465
-44.27244	0.01437
-44.27088	0.01417
-44.26931	0.01389
-44.26775	0.01369
-44.26619	0.01362
-44.26463	0.01355
-44.26306	0.01341
-44.2615	0.01341
-44.25994	0.01341
-44.25838	0.01355
-44.25681	0.01362
-44.25525	0.01369
-44.25369	0.01389
-44.25213	0.0141
-44.25056	0.01437
-44.249	0.01465
-44.24744	0.01492
-44.24588	0.01513
-44.24431	0.01554
-44.24275	0.01589
-44.24119	0.01623
-44.23963	0.01671
-44.23806	0.01706
-44.2365	0.0174
-44.23494	0.01788
-44.23338	0.01823
-44.23181	0.01864
-44.23025	0.01884
-44.22869	0.01926
-44.22713	0.01939
-44.22556	0.01967
-44.224	0.01988
-44.22244	0.01994
-44.22088	0.02008
-44.21931	0.02008
-44.21775	0.02008
-44.21619	0.02008
-44.21463	0.01994
-44.21306	0.01988
-44.2115	0.01981
-44.20994	0.0196
-44.20838	0.01939
-44.20681	0.01912
-44.20525	0.01884
-44.20369	0.01871
-44.20213	0.01836
-44.20056	0.01809
-44.199	0.01788
-44.19744	0.01761
-44.19588	0.01733
-44.19431	0.01713
-44.19275	0.01699
-44.19119	0.01678
-44.18963	0.01671
-44.18806	0.01664
-44.1865	0.01664
-44.18494	0.01664
-44.18338	0.01671
-44.18181	0.01685
-44.18025	0.01706
-44.17869	0.01733
-44.17713	0.01761
-44.17556	0.01788
-44.174	0.01836
-44.17244	0.01871
-44.17088	0.01912
-44.16931	0.01967
-44.16775	0.02022
-44.16619	0.02077
-44.16463	0.02132
-44.16306	0.02194
-44.1615	0.02249
-44.15994	0.02311
-44.15838	0.0238
-44.15681	0.02435
-44.15525	0.02483
-44.15369	0.02538
-44.15213	0.02586
-44.15056	0.02641
-44.149	0.02675
-44.14744	0.02724
-44.14588	0.02751
-44.14431	0.02785
-44.14275	0.02806
-44.14119	0.0282
-44.13963	0.0284
-44.13806	0.02847
-44.1365	0.02847
-44.13494	0.02854
-44.13338	0.02847
-44.13181	0.0284
-44.13025	0.02827
-44.12869	0.02813
-44.12713	0.02792
-44.12556	0.02779
-44.124	0.02751
-44.12244	0.0273
-44.12088	0.02703
-44.11931	0.02682
-44.11775	0.02655
-44.11619	0.02641
-44.11463	0.0262
-44.11306	0.02607
-44.1115	0.02593
-44.10994	0.02586
-44.10838	0.02579
-44.10681	0.02565
-44.10525	0.02565
-44.10369	0.02579
-44.10213	0.02586
-44.10056	0.02593
-44.099	0.02613
-44.09744	0.02641
-44.09588	0.02669
-44.09431	0.02696
-44.09275	0.0273
-44.09119	0.02779
-44.08963	0.02813
-44.08806	0.02854
-44.0865	0.02902
-44.08494	0.02957
-44.08338	0.03012
-44.08181	0.03067
-44.08025	0.03109
-44.07869	0.03164
-44.07713	0.03219
-44.07556	0.03274
-44.074	0.03329
-44.07244	0.03384
-44.07088	0.03425
-44.06931	0.0348
-44.06775	0.03528
-44.06619	0.03569
-44.06463	0.03611
-44.06306	0.03652
-44.0615	0.0368
-44.05994	0.03721
-44.05838	0.03748
-44.05681	0.03769
-44.05525	0.0379
-44.05369	0.0381
-44.05213	0.03824
-44.05056	0.03838
-44.049	0.03845
-44.04744	0.03845
-44.04588	0.03845
-44.04431	0.03845
-44.04275	0.03838
-44.04119	0.03824
-44.03963	0.03817
-44.03806	0.03796
-44.0365	0.03783
-44.03494	0.03762
-44.03338	0.03748
-44.03181	0.03721
-44.03025	0.03693
-44.02869	0.03666
-44.02713	0.03638
-44.02556	0.03611
-44.024	0.03569
-44.02244	0.03535
-44.02088	0.03508
-44.01931	0.03473
-44.01775	0.03439
-44.01619	0.03398
-44.01463	0.03356
-44.01306	0.03322
-44.0115	0.03281
-44.00994	0.03246
-44.00838	0.03198
-44.00681	0.03164
-44.00525	0.03129
-44.00369	0.03095
-44.00213	0.03047
-44.00056	0.03012
-43.999	0.02978
-43.99744	0.0295
-43.99588	0.02909
-43.99431	0.02882
-43.99275	0.02847
-43.99119	0.0282
-43.98963	0.02806
-43.98806	0.02779
-43.9865	0.02751
-43.98494	0.0273
-43.98338	0.0271
-43.98181	0.02703
-43.98025	0.02682
-43.97869	0.02675
-43.97713	0.02669
-43.97556	0.02655
-43.974	0.02648
-43.97244	0.02648
-43.97088	0.02648
-43.96931	0.02648
-43.96775	0.02648
-43.96619	0.02648
-43.96463	0.02648
-43.96306	0.02648
-43.9615	0.02655
-43.95994	0.02655
-43.95838	0.02655
-43.95681	0.02655
-43.95525	0.02655
-43.95369	0.02669
-43.95213	0.02655
-43.95056	0.02655
-43.949	0.02655
-43.94744	0.02648
-43.94588	0.02641
-43.94431	0.02627
-43.94275	0.02613
-43.94119	0.02593
-43.93963	0.02579
-43.93806	0.02558
-43.9365	0.02531
-43.93494	0.0251
-43.93338	0.02476
-43.93181	0.02448
-43.93025	0.02414
-43.92869	0.02387
-43.92713	0.02352
-43.92556	0.02311
-43.924	0.02276
-43.92244	0.02235
-43.92088	0.02194
-43.91931	0.0216
-43.91775	0.02111
-43.91619	0.02077
-43.91463	0.02043
-43.91306	0.02008
-43.9115	0.01967
-43.90994	0.01933
-43.90838	0.01905
-43.90681	0.01878
-43.90525	0.0185
-43.90369	0.01823
-43.90213	0.01795
-43.90056	0.01781
-43.899	0.01768
-43.89744	0.01754
-43.89588	0.0174
-43.89431	0.01733
-43.89275	0.01726
-43.89119	0.01726
-43.88963	0.01726
-43.88806	0.01726
-43.8865	0.01733
-43.88494	0.01733
-43.88338	0.0174
-43.88181	0.01754
-43.88025	0.01761
-43.87869	0.01768
-43.87713	0.01781
-43.87556	0.01788
-43.874	0.01795
-43.87244	0.01809
-43.87088	0.01809
-43.86931	0.01816
-43.86775	0.01816
-43.86619	0.01816
-43.86463	0.01823
-43.86306	0.01816
-43.8615	0.01816
-43.85994	0.01816
-43.85838	0.01809
-43.85681	0.01795
-43.85525	0.01788
-43.85369	0.01781
-43.85213	0.01768
-43.85056	0.01754
-43.849	0.0174
-43.84744	0.01726
-43.84588	0.01706
-43.84431	0.01699
-43.84275	0.01678
-43.84119	0.01664
-43.83963	0.01651
-43.83806	0.01637
-43.8365	0.01623
-43.83494	0.01616
-43.83338	0.01609
-43.83181	0.01596
-43.83025	0.01596
-43.82869	0.01596
-43.82713	0.01596
-43.82556	0.01596
-43.824	0.01609
-43.82244	0.01609
-43.82088	0.01616
-43.81931	0.01637
-43.81775	0.01644
-43.81619	0.01664
-43.81463	0.01678
-43.81306	0.01699
-43.8115	0.01713
-43.80994	0.01733
-43.80838	0.01761
-43.80681	0.01781
-43.80525	0.01795
-43.80369	0.01823
-43.80213	0.01843
-43.80056	0.01871
-43.799	0.01884
-43.79744	0.01905
-43.79588	0.01926
-43.79431	0.01933
-43.79275	0.01953
-43.79119	0.0196
-43.78963	0.01967
-43.78806	0.01981
-43.7865	0.01981
-43.78494	0.01988
-43.78338	0.01988
-43.78181	0.01988
-43.78025	0.01981
-43.77869	0.01981
-43.77713	0.01981
-43.77556	0.01967
-43.774	0.0196
-43.77244	0.0196
-43.77088	0.01953
-43.76931	0.01939
-43.76775	0.01933
-43.76619	0.01933
-43.76463	0.01926
-43.76306	0.01926
-43.7615	0.01926
-43.75994	0.01926
-43.75838	0.01926
-43.75681	0.01933
-43.75525	0.01933
-43.75369	0.01939
-43.75213	0.0196
-43.75056	0.01967
-43.749	0.01988
-43.74744	0.02008
-43.74588	0.02022
-43.74431	0.0205
-43.74275	0.0207
-43.74119	0.02098
-43.73963	0.02125
-43.73806	0.02153
-43.7365	0.0218
-43.73494	0.02208
-43.73338	0.02235
-43.73181	0.02256
-43.73025	0.02283
-43.72869	0.02311
-43.72713	0.02338
-43.72556	0.02359
-43.724	0.02387
-43.72244	0.02407
-43.72088	0.02421
-43.71931	0.02442
-43.71775	0.02455
-43.71619	0.02476
-43.71463	0.02483
-43.71306	0.02497
-43.7115	0.02497
-43.70994	0.02503
-43.70838	0.02503
-43.70681	0.0251
-43.70525	0.0251
-43.70369	0.0251
-43.70213	0.0251
-43.70056	0.0251
-43.699	0.0251
-43.69744	0.0251
-43.69588	0.0251
-43.69431	0.0251
-43.69275	0.0251
-43.69119	0.0251
-43.68963	0.02524
-43.68806	0.02524
-43.6865	0.02531
-43.68494	0.02538
-43.68338	0.02552
-43.68181	0.02558
-43.68025	0.02579
-43.67869	0.02586
-43.67713	0.02607
-43.67556	0.0262
-43.674	0.02641
-43.67244	0.02655
-43.67088	0.02675
-43.66931	0.02703
-43.66775	0.02724
-43.66619	0.02751
-43.66463	0.02765
-43.66306	0.02785
-43.6615	0.02806
-43.65994	0.0282
-43.65838	0.0284
-43.65681	0.02847
-43.65525	0.02854
-43.65369	0.02868
-43.65213	0.02875
-43.65056	0.02875
-43.649	0.02882
-43.64744	0.02875
-43.64588	0.02875
-43.64431	0.02868
-43.64275	0.02854
-43.64119	0.0284
-43.63963	0.02827
-43.63806	0.02806
-43.6365	0.02785
-43.63494	0.02758
-43.63338	0.0273
-43.63181	0.02703
-43.63025	0.02675
-43.62869	0.02641
-43.62713	0.02607
-43.62556	0.02579
-43.624	0.02538
-43.62244	0.0251
-43.62088	0.02476
-43.61931	0.02448
-43.61775	0.02414
-43.61619	0.02387
-43.61463	0.02359
-43.61306	0.02331
-43.6115	0.02311
-43.60994	0.02297
-43.60838	0.0227
-43.60681	0.02256
-43.60525	0.02242
-43.60369	0.02235
-43.60213	0.02221
-43.60056	0.02221
-43.599	0.02215
-43.59744	0.02215
-43.59588	0.02215
-43.59431	0.02221
-43.59275	0.02221
-43.59119	0.02235
-43.58963	0.02242
-43.58806	0.02249
-43.5865	0.02249
-43.58494	0.02256
-43.58338	0.0227
-43.58181	0.0227
-43.58025	0.02276
-43.57869	0.02276
-43.57713	0.02276
-43.57556	0.02276
-43.574	0.0227
-43.57244	0.0227
-43.57088	0.02256
-43.56931	0.02242
-43.56775	0.02235
-43.56619	0.02215
-43.56463	0.02187
-43.56306	0.0216
-43.5615	0.02132
-43.55994	0.02098
-43.55838	0.02056
-43.55681	0.02022
-43.55525	0.01988
-43.55369	0.01939
-43.55213	0.01898
-43.55056	0.0185
-43.549	0.01809
-43.54744	0.01761
-43.54588	0.01713
-43.54431	0.01671
-43.54275	0.01623
-43.54119	0.01582
-43.53963	0.01541
-43.53806	0.01499
-43.5365	0.01451
-43.53494	0.01417
-43.53338	0.01389
-43.53181	0.01355
-43.53025	0.01327
-43.52869	0.013
-43.52713	0.01279
-43.52556	0.01265
-43.524	0.01252
-43.52244	0.01238
-43.52088	0.01238
-43.51931	0.01224
-43.51775	0.01224
-43.51619	0.01224
-43.51463	0.01238
-43.51306	0.01238
-43.5115	0.01245
-43.50994	0.01252
-43.50838	0.01265
-43.50681	0.01272
-43.50525	0.01279
-43.50369	0.013
-43.50213	0.01307
-43.50056	0.01314
-43.499	0.01327
-43.49744	0.01334
-43.49588	0.01341
-43.49431	0.01355
-43.49275	0.01355
-43.49119	0.01362
-43.48963	0.01355
-43.48806	0.01355
-43.4865	0.01341
-43.48494	0.01334
-43.48338	0.01327
-43.48181	0.01314
-43.48025	0.013
-43.47869	0.01279
-43.47713	0.01265
-43.47556	0.01245
-43.474	0.01224
-43.47244	0.01197
-43.47088	0.01169
-43.46931	0.01155
-43.46775	0.01128
-43.46619	0.011
-43.46463	0.01073
-43.46306	0.01045
-43.4615	0.01018
-43.45994	0.0099
-43.45838	0.00963
-43.45681	0.00942
-43.45525	0.00922
-43.45369	0.00901
-43.45213	0.0088
-43.45056	0.00867
-43.449	0.00853
-43.44744	0.00839
-43.44588	0.00825
-43.44431	0.00812
-43.44275	0.00798
-43.44119	0.00791
-43.43963	0.00784
-43.43806	0.0077
-43.4365	0.00763
-43.43494	0.00763
-43.43338	0.00757
-43.43181	0.00743
-43.43025	0.00743
-43.42869	0.00736
-43.42713	0.00736
-43.42556	0.00729
-43.424	0.00729
-43.42244	0.00722
-43.42088	0.00708
-43.41931	0.00702
-43.41775	0.00681
-43.41619	0.00674
-43.41463	0.00653
-43.41306	0.00646
-43.4115	0.00619
-43.40994	0.00598
-43.40838	0.00585
-43.40681	0.00557
-43.40525	0.00536
-43.40369	0.00509
-43.40213	0.00481
-43.40056	0.00454
-43.399	0.00426
-43.39744	0.00399
-43.39588	0.00365
-43.39431	0.00337
-43.39275	0.00303
-43.39119	0.00275
-43.38963	0.00241
-43.38806	0.00213
-43.3865	0.00172
-43.38494	0.00151
-43.38338	0.0011
-43.38181	8.25309E-4
-43.38025	5.50206E-4
-43.37869	2.75103E-4
-43.37713	1.37552E-4
-43.37556	-6.87758E-5
-43.374	-3.43879E-4
-43.37244	-4.12655E-4
-43.37088	-6.18982E-4
-43.36931	-6.87758E-4
-43.36775	-8.94085E-4
-43.36619	-8.94085E-4
-43.36463	-9.62861E-4
-43.36306	-9.62861E-4
-43.3615	-0.00103
-43.35994	-0.00103
-43.35838	-9.62861E-4
-43.35681	-9.62861E-4
-43.35525	-8.94085E-4
-43.35369	-7.56534E-4
-43.35213	-6.18982E-4
-43.35056	-4.81431E-4
-43.349	-3.43879E-4
-43.34744	-2.06327E-4
-43.34588	-6.87758E-5
-43.34431	1.37552E-4
-43.34275	2.75103E-4
-43.34119	4.12655E-4
-43.33963	5.50206E-4
-43.33806	6.87758E-4
-43.3365	8.25309E-4
-43.33494	9.62861E-4
-43.33338	0.00103
-43.33181	0.0011
-43.33025	0.0011
-43.32869	0.00124
-43.32713	0.00124
-43.32556	0.00124
-43.324	0.00124
-43.32244	0.0011
-43.32088	0.00103
-43.31931	8.25309E-4
-43.31775	6.87758E-4
-43.31619	4.81431E-4
-43.31463	2.75103E-4
-43.31306	0
-43.3115	-2.06327E-4
-43.30994	-4.81431E-4
-43.30838	-8.94085E-4
-43.30681	-0.00124
-43.30525	-0.00158
-43.30369	-0.00199
-43.30213	-0.00234
-43.30056	-0.00275
-43.299	-0.00316
-43.29744	-0.00358
-43.29588	-0.00399
-43.29431	-0.0044
-43.29275	-0.00475
-43.29119	-0.00523
-43.28963	-0.00557
-43.28806	-0.00591
-43.2865	-0.00633
-43.28494	-0.00667
-43.28338	-0.00695
-43.28181	-0.00722
-43.28025	-0.0075
-43.27869	-0.00777
-43.27713	-0.00791
-43.27556	-0.00805
-43.274	-0.00812
-43.27244	-0.00818
-43.27088	-0.00832
-43.26931	-0.00832
-43.26775	-0.00832
-43.26619	-0.00818
-43.26463	-0.00818
-43.26306	-0.00805
-43.2615	-0.00791
-43.25994	-0.00777
-43.25838	-0.00757
-43.25681	-0.00729
-43.25525	-0.00715
-43.25369	-0.00688
-43.25213	-0.0066
-43.25056	-0.00619
-43.249	-0.00591
-43.24744	-0.00571
-43.24588	-0.0053
-43.24431	-0.00502
-43.24275	-0.00468
-43.24119	-0.0044
-43.23963	-0.00413
-43.23806	-0.00378
-43.2365	-0.00358
-43.23494	-0.00323
-43.23338	-0.00303
-43.23181	-0.00275
-43.23025	-0.00261
-43.22869	-0.00234
-43.22713	-0.00213
-43.22556	-0.00199
-43.224	-0.00186
-43.22244	-0.00172
-43.22088	-0.00158
-43.21931	-0.00151
-43.21775	-0.00144
-43.21619	-0.00144
-43.21463	-0.00131
-43.21306	-0.00131
-43.2115	-0.00144
-43.20994	-0.00144
-43.20838	-0.00144
-43.20681	-0.00151
-43.20525	-0.00151
-43.20369	-0.00158
-43.20213	-0.00172
-43.20056	-0.00179
-43.199	-0.00186
-43.19744	-0.00199
-43.19588	-0.00213
-43.19431	-0.0022
-43.19275	-0.00241
-43.19119	-0.00248
-43.18963	-0.00268
-43.18806	-0.00275
-43.1865	-0.00296
-43.18494	-0.00316
-43.18338	-0.0033
-43.18181	-0.00351
-43.18025	-0.00371
-43.17869	-0.00385
-43.17713	-0.00406
-43.17556	-0.0042
-43.174	-0.0044
-43.17244	-0.00461
-43.17088	-0.00475
-43.16931	-0.00495
-43.16775	-0.00516
-43.16619	-0.0053
-43.16463	-0.0055
-43.16306	-0.00557
-43.1615	-0.00578
-43.15994	-0.00591
-43.15838	-0.00605
-43.15681	-0.00619
-43.15525	-0.00633
-43.15369	-0.0064
-43.15213	-0.00646
-43.15056	-0.0066
-43.149	-0.0066
-43.14744	-0.00667
-43.14588	-0.00667
-43.14431	-0.00667
-43.14275	-0.0066
-43.14119	-0.0066
-43.13963	-0.00646
-43.13806	-0.0064
-43.1365	-0.00619
-43.13494	-0.00612
-43.13338	-0.00591
-43.13181	-0.00578
-43.13025	-0.00557
-43.12869	-0.0053
-43.12713	-0.00516
-43.12556	-0.00488
-43.124	-0.00461
-43.12244	-0.0044
-43.12088	-0.00413
-43.11931	-0.00385
-43.11775	-0.00358
-43.11619	-0.0033
-43.11463	-0.00303
-43.11306	-0.00289
-43.1115	-0.00261
-43.10994	-0.00241
-43.10838	-0.0022
-43.10681	-0.00206
-43.10525	-0.00186
-43.10369	-0.00172
-43.10213	-0.00158
-43.10056	-0.00151
-43.099	-0.00144
-43.09744	-0.00144
-43.09588	-0.00144
-43.09431	-0.00144
-43.09275	-0.00151
-43.09119	-0.00158
-43.08963	-0.00172
-43.08806	-0.00179
-43.0865	-0.00199
-43.08494	-0.00213
-43.08338	-0.00234
-43.08181	-0.00248
-43.08025	-0.00275
-43.07869	-0.00303
-43.07713	-0.0033
-43.07556	-0.00351
-43.074	-0.00378
-43.07244	-0.00413
-43.07088	-0.0044
-43.06931	-0.00468
-43.06775	-0.00495
-43.06619	-0.00516
-43.06463	-0.00543
-43.06306	-0.00571
-43.0615	-0.00585
-43.05994	-0.00605
-43.05838	-0.00619
-43.05681	-0.0064
-43.05525	-0.0066
-43.05369	-0.00667
-43.05213	-0.00674
-43.05056	-0.00688
-43.049	-0.00688
-43.04744	-0.00695
-43.04588	-0.00695
-43.04431	-0.00695
-43.04275	-0.00688
-43.04119	-0.00674
-43.03963	-0.00667
-43.03806	-0.0066
-43.0365	-0.00646
-43.03494	-0.00633
-43.03338	-0.00612
-43.03181	-0.00591
-43.03025	-0.00578
-43.02869	-0.00557
-43.02713	-0.00543
-43.02556	-0.00516
-43.024	-0.00488
-43.02244	-0.00468
-43.02088	-0.0044
-43.01931	-0.0042
-43.01775	-0.00399
-43.01619	-0.00371
-43.01463	-0.00344
-43.01306	-0.00323
-43.0115	-0.00296
-43.00994	-0.00268
-43.00838	-0.00248
-43.00681	-0.0022
-43.00525	-0.00206
-43.00369	-0.00179
-43.00213	-0.00158
-43.00056	-0.00144
-42.999	-0.00124
-42.99744	-0.00103
-42.99588	-9.62861E-4
-42.99431	-7.56534E-4
-42.99275	-6.87758E-4
-42.99119	-4.81431E-4
-42.98963	-4.12655E-4
-42.98806	-3.43879E-4
-42.9865	-2.06327E-4
-42.98494	-1.37552E-4
-42.98338	-6.87758E-5
-42.98181	-6.87758E-5
-42.98025	0
-42.97869	0
-42.97713	0
-42.97556	1.37552E-4
-42.974	1.37552E-4
-42.97244	0
-42.97088	0
-42.96931	0
-42.96775	-6.87758E-5
-42.96619	-6.87758E-5
-42.96463	-6.87758E-5
-42.96306	-6.87758E-5
-42.9615	-1.37552E-4
-42.95994	-1.37552E-4
-42.95838	-2.06327E-4
-42.95681	-2.06327E-4
-42.95525	-2.06327E-4
-42.95369	-3.43879E-4
-42.95213	-3.43879E-4
-42.95056	-3.43879E-4
-42.949	-3.43879E-4
-42.94744	-4.12655E-4
-42.94588	-4.12655E-4
-42.94431	-3.43879E-4
-42.94275	-3.43879E-4
-42.94119	-3.43879E-4
-42.93963	-2.06327E-4
-42.93806	-2.06327E-4
-42.9365	-1.37552E-4
-42.93494	-6.87758E-5
-42.93338	0
-42.93181	1.37552E-4
-42.93025	2.06327E-4
-42.92869	2.75103E-4
-42.92713	4.12655E-4
-42.92556	4.81431E-4
-42.924	6.87758E-4
-42.92244	7.56534E-4
-42.92088	8.25309E-4
-42.91931	9.62861E-4
-42.91775	0.00103
-42.91619	0.00124
-42.91463	0.00131
-42.91306	0.00138
-42.9115	0.00151
-42.90994	0.00158
-42.90838	0.00165
-42.90681	0.00165
-42.90525	0.00165
-42.90369	0.00172
-42.90213	0.00165
-42.90056	0.00165
-42.899	0.00165
-42.89744	0.00158
-42.89588	0.00151
-42.89431	0.00138
-42.89275	0.00124
-42.89119	0.0011
-42.88963	9.62861E-4
-42.88806	7.56534E-4
-42.8865	5.50206E-4
-42.88494	4.12655E-4
-42.88338	2.06327E-4
-42.88181	-6.87758E-5
-42.88025	-2.06327E-4
-42.87869	-4.81431E-4
-42.87713	-7.56534E-4
-42.87556	-0.00103
-42.874	-0.00124
-42.87244	-0.00151
-42.87088	-0.00179
-42.86931	-0.00206
-42.86775	-0.0022
-42.86619	-0.00241
-42.86463	-0.00268
-42.86306	-0.00275
-42.8615	-0.00296
-42.85994	-0.00303
-42.85838	-0.00323
-42.85681	-0.00323
-42.85525	-0.0033
-42.85369	-0.0033
-42.85213	-0.0033
-42.85056	-0.0033
-42.849	-0.00323
-42.84744	-0.00316
-42.84588	-0.00303
-42.84431	-0.00289
-42.84275	-0.00268
-42.84119	-0.00241
-42.83963	-0.00213
-42.83806	-0.00186
-42.8365	-0.00158
-42.83494	-0.00124
-42.83338	-8.94085E-4
-42.83181	-4.12655E-4
-42.83025	-6.87758E-5
-42.82869	4.12655E-4
-42.82713	8.25309E-4
-42.82556	0.00131
-42.824	0.00172
-42.82244	0.00227
-42.82088	0.00275
-42.81931	0.00323
-42.81775	0.00371
-42.81619	0.0042
-42.81463	0.00468
-42.81306	0.00523
-42.8115	0.00557
-42.80994	0.00612
-42.80838	0.00646
-42.80681	0.00695
-42.80525	0.00729
-42.80369	0.00763
-42.80213	0.00791
-42.80056	0.00818
-42.799	0.00846
-42.79744	0.00867
-42.79588	0.0088
-42.79431	0.00901
-42.79275	0.00901
-42.79119	0.00908
-42.78963	0.00908
-42.78806	0.00908
-42.7865	0.00901
-42.78494	0.00894
-42.78338	0.0088
-42.78181	0.00867
-42.78025	0.00839
-42.77869	0.00818
-42.77713	0.00784
-42.77556	0.00757
-42.774	0.00722
-42.77244	0.00681
-42.77088	0.00646
-42.76931	0.00612
-42.76775	0.00571
-42.76619	0.00536
-42.76463	0.00502
-42.76306	0.00468
-42.7615	0.00426
-42.75994	0.00392
-42.75838	0.00365
-42.75681	0.0033
-42.75525	0.00309
-42.75369	0.00282
-42.75213	0.00268
-42.75056	0.00254
-42.749	0.00248
-42.74744	0.00241
-42.74588	0.00241
-42.74431	0.00248
-42.74275	0.00254
-42.74119	0.00275
-42.73963	0.00303
-42.73806	0.0033
-42.7365	0.00365
-42.73494	0.00413
-42.73338	0.00447
-42.73181	0.00502
-42.73025	0.00557
-42.72869	0.00612
-42.72713	0.00667
-42.72556	0.00729
-42.724	0.00798
-42.72244	0.00867
-42.72088	0.00928
-42.71931	0.00997
-42.71775	0.01066
-42.71619	0.01135
-42.71463	0.01197
-42.71306	0.01265
-42.7115	0.01327
-42.70994	0.01389
-42.70838	0.01444
-42.70681	0.01499
-42.70525	0.01541
-42.70369	0.01589
-42.70213	0.01623
-42.70056	0.01651
-42.699	0.01678
-42.69744	0.01706
-42.69588	0.01726
-42.69431	0.01733
-42.69275	0.0174
-42.69119	0.0174
-42.68963	0.0174
-42.68806	0.01733
-42.6865	0.01713
-42.68494	0.01706
-42.68338	0.01678
-42.68181	0.01664
-42.68025	0.01637
-42.67869	0.01609
-42.67713	0.01568
-42.67556	0.01541
-42.674	0.01506
-42.67244	0.01479
-42.67088	0.01444
-42.66931	0.01417
-42.66775	0.01389
-42.66619	0.01355
-42.66463	0.01334
-42.66306	0.01307
-42.6615	0.01279
-42.65994	0.01265
-42.65838	0.01245
-42.65681	0.01238
-42.65525	0.01224
-42.65369	0.01217
-42.65213	0.0121
-42.65056	0.01197
-42.649	0.01197
-42.64744	0.0121
-42.64588	0.0121
-42.64431	0.01217
-42.64275	0.01224
-42.64119	0.01238
-42.63963	0.01245
-42.63806	0.01265
-42.6365	0.01272
-42.63494	0.01293
-42.63338	0.013
-42.63181	0.01307
-42.63025	0.01327
-42.62869	0.01334
-42.62713	0.01341
-42.62556	0.01355
-42.624	0.01362
-42.62244	0.01369
-42.62088	0.01382
-42.61931	0.01389
-42.61775	0.01389
-42.61619	0.01389
-42.61463	0.01389
-42.61306	0.01389
-42.6115	0.01389
-42.60994	0.01389
-42.60838	0.01382
-42.60681	0.01382
-42.60525	0.01369
-42.60369	0.01369
-42.60213	0.01362
-42.60056	0.01362
-42.599	0.01355
-42.59744	0.01355
-42.59588	0.01355
-42.59431	0.01355
-42.59275	0.01355
-42.59119	0.01355
-42.58963	0.01355
-42.58806	0.01362
-42.5865	0.01362
-42.58494	0.01369
-42.58338	0.01382
-42.58181	0.01389
-42.58025	0.0141
-42.57869	0.01417
-42.57713	0.01437
-42.57556	0.01451
-42.574	0.01465
-42.57244	0.01479
-42.57088	0.01499
-42.56931	0.01513
-42.56775	0.01534
-42.56619	0.01554
-42.56463	0.01568
-42.56306	0.01582
-42.5615	0.01596
-42.55994	0.01609
-42.55838	0.01616
-42.55681	0.01623
-42.55525	0.01623
-42.55369	0.01637
-42.55213	0.01637
-42.55056	0.01637
-42.549	0.01623
-42.54744	0.01616
-42.54588	0.01616
-42.54431	0.01596
-42.54275	0.01589
-42.54119	0.01568
-42.53963	0.01554
-42.53806	0.01534
-42.5365	0.01513
-42.53494	0.01492
-42.53338	0.01472
-42.53181	0.01444
-42.53025	0.01417
-42.52869	0.01389
-42.52713	0.01369
-42.52556	0.01341
-42.524	0.01314
-42.52244	0.013
-42.52088	0.01279
-42.51931	0.01265
-42.51775	0.01245
-42.51619	0.01224
-42.51463	0.0121
-42.51306	0.01197
-42.5115	0.0119
-42.50994	0.01183
-42.50838	0.01169
-42.50681	0.01169
-42.50525	0.01169
-42.50369	0.01169
-42.50213	0.01169
-42.50056	0.01183
-42.499	0.01183
-42.49744	0.0119
-42.49588	0.01197
-42.49431	0.0121
-42.49275	0.01224
-42.49119	0.01238
-42.48963	0.01245
-42.48806	0.01252
-42.4865	0.01265
-42.48494	0.01272
-42.48338	0.01272
-42.48181	0.01279
-42.48025	0.01293
-42.47869	0.01293
-42.47713	0.01293
-42.47556	0.013
-42.474	0.013
-42.47244	0.01293
-42.47088	0.01293
-42.46931	0.01279
-42.46775	0.01272
-42.46619	0.01265
-42.46463	0.01252
-42.46306	0.01238
-42.4615	0.01217
-42.45994	0.0121
-42.45838	0.0119
-42.45681	0.01169
-42.45525	0.01155
-42.45369	0.01135
-42.45213	0.01107
-42.45056	0.01094
-42.449	0.01073
-42.44744	0.01052
-42.44588	0.01039
-42.44431	0.01018
-42.44275	0.00997
-42.44119	0.0099
-42.43963	0.0097
-42.43806	0.00956
-42.4365	0.00935
-42.43494	0.00928
-42.43338	0.00908
-42.43181	0.00894
-42.43025	0.0088
-42.42869	0.00873
-42.42713	0.00853
-42.42556	0.00846
-42.424	0.00839
-42.42244	0.00818
-42.42088	0.00812
-42.41931	0.00791
-42.41775	0.0077
-42.41619	0.00763
-42.41463	0.00736
-42.41306	0.00722
-42.4115	0.00695
-42.40994	0.00674
-42.40838	0.00646
-42.40681	0.00612
-42.40525	0.00585
-42.40369	0.0055
-42.40213	0.00523
-42.40056	0.00481
-42.399	0.0044
-42.39744	0.00399
-42.39588	0.00358
-42.39431	0.00309
-42.39275	0.00268
-42.39119	0.0022
-42.38963	0.00172
-42.38806	0.00131
-42.3865	7.56534E-4
-42.38494	2.75103E-4
-42.38338	-2.06327E-4
-42.38181	-6.87758E-4
-42.38025	-0.00117
-42.37869	-0.00158
-42.37713	-0.00199
-42.37556	-0.00241
-42.374	-0.00275
-42.37244	-0.00316
-42.37088	-0.00351
-42.36931	-0.00378
-42.36775	-0.00413
-42.36619	-0.00433
-42.36463	-0.00461
-42.36306	-0.00475
-42.3615	-0.00495
-42.35994	-0.00516
-42.35838	-0.00523
-42.35681	-0.0053
-42.35525	-0.00543
-42.35369	-0.00543
[truncated: 62,051 more rows]
