# Supplementary material for: Single-photon detection and cryogenic reconfigurability in lithium niobate nanophotonic circuits
Source: Nat Commun. 2021 Nov 25;12:6847. doi: 10.1038/s41467-021-27205-8 (PMC8617300; doi:10.1038/s41467-021-27205-8)
Supplement: Supplementary file 3 — Source Data [file 41467_2021_27205_MOESM3_ESM.zip › SourceData/Fig3d_raw_data.txt]

Time	Normalized amplitude
ns
-31.821	-0.0013
-31.81944	-0.00142
-31.81787	-0.00161
-31.81631	-0.00175
-31.81475	-0.00194
-31.81319	-0.00211
-31.81162	-0.0023
-31.81006	-0.00244
-31.8085	-0.0026
-31.80694	-0.00275
-31.80537	-0.00294
-31.80381	-0.00305
-31.80225	-0.00324
-31.80069	-0.00336
-31.79912	-0.00348
-31.79756	-0.00362
-31.796	-0.00367
-31.79444	-0.00381
-31.79287	-0.00386
-31.79131	-0.00393
-31.78975	-0.00398
-31.78819	-0.00398
-31.78662	-0.00398
-31.78506	-0.00398
-31.7835	-0.00393
-31.78194	-0.00386
-31.78037	-0.00381
-31.77881	-0.00374
-31.77725	-0.00362
-31.77569	-0.00348
-31.77412	-0.00336
-31.77256	-0.00317
-31.771	-0.00298
-31.76944	-0.00287
-31.76787	-0.00268
-31.76631	-0.00244
-31.76475	-0.00225
-31.76319	-0.00206
-31.76162	-0.0018
-31.76006	-0.00161
-31.7585	-0.00142
-31.75694	-0.00118
-31.75537	-9.94483E-4
-31.75381	-8.05058E-4
-31.75225	-6.15632E-4
-31.75069	-4.97241E-4
-31.74912	-3.07816E-4
-31.74756	-1.89425E-4
-31.746	-4.73563E-5
-31.74444	0
-31.74287	7.10345E-5
-31.74131	1.18391E-4
-31.73975	1.18391E-4
-31.73819	1.18391E-4
-31.73662	7.10345E-5
-31.73506	7.10345E-5
-31.7335	-4.73563E-5
-31.73194	-1.18391E-4
-31.73037	-2.36782E-4
-31.72881	-3.78851E-4
-31.72725	-5.68276E-4
-31.72569	-6.86667E-4
-31.72412	-9.23448E-4
-31.72256	-0.00111
-31.721	-0.0013
-31.71944	-0.00156
-31.71787	-0.0018
-31.71631	-0.00206
-31.71475	-0.0023
-31.71319	-0.00256
-31.71162	-0.00279
-31.71006	-0.00298
-31.7085	-0.00324
-31.70694	-0.00348
-31.70537	-0.00367
-31.70381	-0.00386
-31.70225	-0.00405
-31.70069	-0.00424
-31.69912	-0.00436
-31.69756	-0.0045
-31.696	-0.00455
-31.69444	-0.00466
-31.69287	-0.00474
-31.69131	-0.00474
-31.68975	-0.00474
-31.68819	-0.00474
-31.68662	-0.00466
-31.68506	-0.00462
-31.6835	-0.00455
-31.68194	-0.00443
-31.68037	-0.00431
-31.67881	-0.00412
-31.67725	-0.00398
-31.67569	-0.00381
-31.67412	-0.00362
-31.67256	-0.00336
-31.671	-0.00317
-31.66944	-0.00294
-31.66787	-0.00268
-31.66631	-0.00244
-31.66475	-0.00225
-31.66319	-0.00199
-31.66162	-0.00175
-31.66006	-0.00149
-31.6585	-0.0013
-31.65694	-0.00107
-31.65537	-8.76092E-4
-31.65381	-6.86667E-4
-31.65225	-5.68276E-4
-31.65069	-3.78851E-4
-31.64912	-2.36782E-4
-31.64756	-1.18391E-4
-31.646	0
-31.64444	7.10345E-5
-31.64287	1.18391E-4
-31.64131	1.89425E-4
-31.63975	1.89425E-4
-31.63819	1.89425E-4
-31.63662	1.89425E-4
-31.63506	1.18391E-4
-31.6335	7.10345E-5
-31.63194	0
-31.63037	-1.18391E-4
-31.62881	-1.89425E-4
-31.62725	-3.07816E-4
-31.62569	-4.26207E-4
-31.62412	-5.68276E-4
-31.62256	-6.86667E-4
-31.621	-8.76092E-4
-31.61944	-9.94483E-4
-31.61787	-0.00111
-31.61631	-0.0013
-31.61475	-0.00142
-31.61319	-0.00156
-31.61162	-0.00168
-31.61006	-0.00175
-31.6085	-0.00187
-31.60694	-0.00194
-31.60537	-0.00199
-31.60381	-0.00206
-31.60225	-0.00211
-31.60069	-0.00211
-31.59912	-0.00211
-31.59756	-0.00206
-31.596	-0.00199
-31.59444	-0.00194
-31.59287	-0.00187
-31.59131	-0.00175
-31.58975	-0.00161
-31.58819	-0.00149
-31.58662	-0.0013
-31.58506	-0.00111
-31.5835	-9.94483E-4
-31.58194	-7.34023E-4
-31.58037	-5.68276E-4
-31.57881	-3.78851E-4
-31.57725	-1.18391E-4
-31.57569	7.10345E-5
-31.57412	2.6046E-4
-31.57256	4.49885E-4
-31.571	6.3931E-4
-31.56944	8.05058E-4
-31.56787	9.94483E-4
-31.56631	0.00118
-31.56475	0.0013
-31.56319	0.00144
-31.56162	0.00149
-31.56006	0.00163
-31.5585	0.00168
-31.55694	0.00168
-31.55537	0.00168
-31.55381	0.00168
-31.55225	0.00168
-31.55069	0.00163
-31.54912	0.00149
-31.54756	0.00144
-31.546	0.0013
-31.54444	0.00114
-31.54287	9.47127E-4
-31.54131	7.57701E-4
-31.53975	5.68276E-4
-31.53819	3.78851E-4
-31.53662	1.18391E-4
-31.53506	-1.18391E-4
-31.5335	-3.78851E-4
-31.53194	-6.15632E-4
-31.53037	-8.76092E-4
-31.52881	-0.00118
-31.52725	-0.00142
-31.52569	-0.00168
-31.52412	-0.00194
-31.52256	-0.00218
-31.521	-0.00237
-31.51944	-0.0026
-31.51787	-0.00279
-31.51631	-0.00298
-31.51475	-0.00317
-31.51319	-0.00336
-31.51162	-0.00348
-31.51006	-0.00362
-31.5085	-0.00374
-31.50694	-0.00386
-31.50537	-0.00393
-31.50381	-0.00398
-31.50225	-0.00398
-31.50069	-0.00405
-31.49912	-0.00405
-31.49756	-0.00405
-31.496	-0.00405
-31.49444	-0.00398
-31.49287	-0.00398
-31.49131	-0.00393
-31.48975	-0.00386
-31.48819	-0.00381
-31.48662	-0.00374
-31.48506	-0.00367
-31.4835	-0.00362
-31.48194	-0.00355
-31.48037	-0.00348
-31.47881	-0.00343
-31.47725	-0.00336
-31.47569	-0.00329
-31.47412	-0.00324
-31.47256	-0.00324
-31.471	-0.00317
-31.46944	-0.00317
-31.46787	-0.00317
-31.46631	-0.00317
-31.46475	-0.00317
-31.46319	-0.00317
-31.46162	-0.00317
-31.46006	-0.00317
-31.4585	-0.00324
-31.45694	-0.00324
-31.45537	-0.00324
-31.45381	-0.00329
-31.45225	-0.00329
-31.45069	-0.00329
-31.44912	-0.00336
-31.44756	-0.00336
-31.446	-0.00336
-31.44444	-0.00329
-31.44287	-0.00329
-31.44131	-0.00324
-31.43975	-0.00317
-31.43819	-0.00313
-31.43662	-0.00305
-31.43506	-0.00294
-31.4335	-0.00279
-31.43194	-0.00268
-31.43037	-0.00249
-31.42881	-0.0023
-31.42725	-0.00211
-31.42569	-0.00187
-31.42412	-0.00168
-31.42256	-0.00142
-31.421	-0.00111
-31.41944	-8.76092E-4
-31.41787	-5.68276E-4
-31.41631	-2.36782E-4
-31.41475	7.10345E-5
-31.41319	3.78851E-4
-31.41162	6.86667E-4
-31.41006	9.94483E-4
-31.4085	0.0013
-31.40694	0.00163
-31.40537	0.00187
-31.40381	0.00218
-31.40225	0.00244
-31.40069	0.00268
-31.39912	0.00294
-31.39756	0.00313
-31.396	0.00331
-31.39444	0.0035
-31.39287	0.00362
-31.39131	0.00374
-31.38975	0.00381
-31.38819	0.00388
-31.38662	0.00388
-31.38506	0.00388
-31.3835	0.00381
-31.38194	0.00374
-31.38037	0.00362
-31.37881	0.0035
-31.37725	0.00331
-31.37569	0.00313
-31.37412	0.00294
-31.37256	0.00268
-31.371	0.00244
-31.36944	0.00213
-31.36787	0.00182
-31.36631	0.00149
-31.36475	0.00118
-31.36319	8.76092E-4
-31.36162	4.97241E-4
-31.36006	1.89425E-4
-31.3585	-1.89425E-4
-31.35694	-4.97241E-4
-31.35537	-8.05058E-4
-31.35381	-0.00118
-31.35225	-0.00149
-31.35069	-0.0018
-31.34912	-0.00206
-31.34756	-0.0023
-31.346	-0.00256
-31.34444	-0.00279
-31.34287	-0.00305
-31.34131	-0.00324
-31.33975	-0.00336
-31.33819	-0.00355
-31.33662	-0.00367
-31.33506	-0.00374
-31.3335	-0.00381
-31.33194	-0.00386
-31.33037	-0.00386
-31.32881	-0.00393
-31.32725	-0.00386
-31.32569	-0.00386
-31.32412	-0.00381
-31.32256	-0.00374
-31.321	-0.00362
-31.31944	-0.00355
-31.31787	-0.00343
-31.31631	-0.00329
-31.31475	-0.00317
-31.31319	-0.00298
-31.31162	-0.00287
-31.31006	-0.00275
-31.3085	-0.00256
-31.30694	-0.00237
-31.30537	-0.00225
-31.30381	-0.00206
-31.30225	-0.00194
-31.30069	-0.0018
-31.29912	-0.00161
-31.29756	-0.00149
-31.296	-0.00137
-31.29444	-0.00125
-31.29287	-0.00111
-31.29131	-9.94483E-4
-31.28975	-8.76092E-4
-31.28819	-8.05058E-4
-31.28662	-6.86667E-4
-31.28506	-6.15632E-4
-31.2835	-5.68276E-4
-31.28194	-4.97241E-4
-31.28037	-4.26207E-4
-31.27881	-3.78851E-4
-31.27725	-3.78851E-4
-31.27569	-3.07816E-4
-31.27412	-3.07816E-4
-31.27256	-3.07816E-4
-31.271	-3.07816E-4
-31.26944	-3.07816E-4
-31.26787	-3.78851E-4
-31.26631	-3.78851E-4
-31.26475	-4.26207E-4
-31.26319	-4.26207E-4
-31.26162	-4.97241E-4
-31.26006	-4.97241E-4
-31.2585	-5.68276E-4
-31.25694	-6.15632E-4
-31.25537	-6.86667E-4
-31.25381	-7.34023E-4
-31.25225	-8.05058E-4
-31.25069	-8.76092E-4
-31.24912	-9.23448E-4
-31.24756	-9.94483E-4
-31.246	-0.00107
-31.24444	-0.00111
-31.24287	-0.00118
-31.24131	-0.00118
-31.23975	-0.00125
-31.23819	-0.0013
-31.23662	-0.0013
-31.23506	-0.00137
-31.2335	-0.00137
-31.23194	-0.00137
-31.23037	-0.00142
-31.22881	-0.00142
-31.22725	-0.00142
-31.22569	-0.00137
-31.22412	-0.00137
-31.22256	-0.00137
-31.221	-0.0013
-31.21944	-0.00125
-31.21787	-0.00125
-31.21631	-0.00118
-31.21475	-0.00111
-31.21319	-0.00107
-31.21162	-9.94483E-4
-31.21006	-9.23448E-4
-31.2085	-8.76092E-4
-31.20694	-7.34023E-4
-31.20537	-6.86667E-4
-31.20381	-6.15632E-4
-31.20225	-5.68276E-4
-31.20069	-4.26207E-4
-31.19912	-3.78851E-4
-31.19756	-3.07816E-4
-31.196	-2.36782E-4
-31.19444	-1.89425E-4
-31.19287	-1.18391E-4
-31.19131	-4.73563E-5
-31.18975	0
-31.18819	7.10345E-5
-31.18662	1.18391E-4
-31.18506	1.18391E-4
-31.1835	1.89425E-4
-31.18194	1.89425E-4
-31.18037	1.89425E-4
-31.17881	2.6046E-4
-31.17725	2.6046E-4
-31.17569	2.6046E-4
-31.17412	2.6046E-4
-31.17256	2.6046E-4
-31.171	2.6046E-4
-31.16944	1.89425E-4
-31.16787	1.89425E-4
-31.16631	1.89425E-4
-31.16475	1.18391E-4
-31.16319	1.18391E-4
-31.16162	1.18391E-4
-31.16006	7.10345E-5
-31.1585	0
-31.15694	0
-31.15537	-4.73563E-5
-31.15381	-1.18391E-4
-31.15225	-1.18391E-4
-31.15069	-1.89425E-4
-31.14912	-2.36782E-4
-31.14756	-3.07816E-4
-31.146	-3.78851E-4
-31.14444	-4.26207E-4
-31.14287	-4.97241E-4
-31.14131	-5.68276E-4
-31.13975	-6.15632E-4
-31.13819	-6.86667E-4
-31.13662	-7.34023E-4
-31.13506	-8.05058E-4
-31.1335	-9.23448E-4
-31.13194	-9.94483E-4
-31.13037	-0.00111
-31.12881	-0.00118
-31.12725	-0.0013
-31.12569	-0.00137
-31.12412	-0.00149
-31.12256	-0.00161
-31.121	-0.00168
-31.11944	-0.0018
-31.11787	-0.00194
-31.11631	-0.00206
-31.11475	-0.00211
-31.11319	-0.00225
-31.11162	-0.0023
-31.11006	-0.00244
-31.1085	-0.00249
-31.10694	-0.0026
-31.10537	-0.00268
-31.10381	-0.00275
-31.10225	-0.00275
-31.10069	-0.00279
-31.09912	-0.00279
-31.09756	-0.00279
-31.096	-0.00279
-31.09444	-0.00275
-31.09287	-0.00268
-31.09131	-0.0026
-31.08975	-0.00256
-31.08819	-0.00244
-31.08662	-0.0023
-31.08506	-0.00218
-31.0835	-0.00206
-31.08194	-0.00187
-31.08037	-0.00168
-31.07881	-0.00149
-31.07725	-0.00125
-31.07569	-0.00107
-31.07412	-8.05058E-4
-31.07256	-5.68276E-4
-31.071	-3.07816E-4
-31.06944	-1.18391E-4
-31.06787	1.18391E-4
-31.06631	3.78851E-4
-31.06475	6.3931E-4
-31.06319	8.76092E-4
-31.06162	0.00107
-31.06006	0.0013
-31.0585	0.00149
-31.05694	0.00168
-31.05537	0.00182
-31.05381	0.00194
-31.05225	0.00206
-31.05069	0.00218
-31.04912	0.00225
-31.04756	0.00232
-31.046	0.00232
-31.04444	0.00232
-31.04287	0.00232
-31.04131	0.00225
-31.03975	0.00218
-31.03819	0.00213
-31.03662	0.00199
-31.03506	0.00187
-31.0335	0.00168
-31.03194	0.00156
-31.03037	0.00137
-31.02881	0.00114
-31.02725	9.47127E-4
-31.02569	6.86667E-4
-31.02412	4.97241E-4
-31.02256	2.6046E-4
-31.021	7.10345E-5
-31.01944	-1.89425E-4
-31.01787	-4.26207E-4
-31.01631	-6.15632E-4
-31.01475	-8.76092E-4
-31.01319	-0.00107
-31.01162	-0.00125
-31.01006	-0.00142
-31.0085	-0.00156
-31.00694	-0.00175
-31.00537	-0.00187
-31.00381	-0.00199
-31.00225	-0.00206
-31.00069	-0.00211
-30.99912	-0.00218
-30.99756	-0.00225
-30.996	-0.00225
-30.99444	-0.0023
-30.99287	-0.0023
-30.99131	-0.00225
-30.98975	-0.00225
-30.98819	-0.00218
-30.98662	-0.00211
-30.98506	-0.00211
-30.9835	-0.00206
-30.98194	-0.00199
-30.98037	-0.00194
-30.97881	-0.00187
-30.97725	-0.0018
-30.97569	-0.00175
-30.97412	-0.00168
-30.97256	-0.00161
-30.971	-0.00156
-30.96944	-0.00156
-30.96787	-0.00156
-30.96631	-0.00149
-30.96475	-0.00149
-30.96319	-0.00156
-30.96162	-0.00156
-30.96006	-0.00161
-30.9585	-0.00168
-30.95694	-0.00175
-30.95537	-0.0018
-30.95381	-0.00187
-30.95225	-0.00199
-30.95069	-0.00211
-30.94912	-0.00218
-30.94756	-0.0023
-30.946	-0.00244
-30.94444	-0.0026
-30.94287	-0.00275
-30.94131	-0.00294
-30.93975	-0.00305
-30.93819	-0.00324
-30.93662	-0.00336
-30.93506	-0.00355
-30.9335	-0.00374
-30.93194	-0.00386
-30.93037	-0.00405
-30.92881	-0.00424
-30.92725	-0.00443
-30.92569	-0.00455
-30.92412	-0.00474
-30.92256	-0.00493
-30.921	-0.00504
-30.91944	-0.00523
-30.91787	-0.00542
-30.91631	-0.00554
-30.91475	-0.00573
-30.91319	-0.00592
-30.91162	-0.00604
-30.91006	-0.00623
-30.9085	-0.00642
-30.90694	-0.00654
-30.90537	-0.00672
-30.90381	-0.00687
-30.90225	-0.00706
-30.90069	-0.00717
-30.89912	-0.00736
-30.89756	-0.00748
-30.896	-0.00767
-30.89444	-0.00779
-30.89287	-0.00791
-30.89131	-0.00805
-30.88975	-0.00817
-30.88819	-0.00829
-30.88662	-0.00836
-30.88506	-0.00848
-30.8835	-0.00855
-30.88194	-0.0086
-30.88037	-0.0086
-30.87881	-0.00867
-30.87725	-0.00867
-30.87569	-0.00867
-30.87412	-0.0086
-30.87256	-0.00855
-30.871	-0.00848
-30.86944	-0.00843
-30.86787	-0.00829
-30.86631	-0.00817
-30.86475	-0.00805
-30.86319	-0.00791
-30.86162	-0.00774
-30.86006	-0.00755
-30.8585	-0.00736
-30.85694	-0.00717
-30.85537	-0.00699
-30.85381	-0.00672
-30.85225	-0.00654
-30.85069	-0.0063
-30.84912	-0.00611
-30.84756	-0.00585
-30.846	-0.00561
-30.84444	-0.00542
-30.84287	-0.00523
-30.84131	-0.00504
-30.83975	-0.00485
-30.83819	-0.00466
-30.83662	-0.00455
-30.83506	-0.00443
-30.8335	-0.00431
-30.83194	-0.00417
-30.83037	-0.00412
-30.82881	-0.00405
-30.82725	-0.00398
-30.82569	-0.00398
-30.82412	-0.00398
-30.82256	-0.00398
-30.821	-0.00398
-30.81944	-0.00405
-30.81787	-0.00412
-30.81631	-0.00417
-30.81475	-0.00431
-30.81319	-0.00436
-30.81162	-0.0045
-30.81006	-0.00455
-30.8085	-0.00466
-30.80694	-0.00481
-30.80537	-0.00493
-30.80381	-0.00504
-30.80225	-0.00511
-30.80069	-0.00523
-30.79912	-0.00535
-30.79756	-0.00542
-30.796	-0.00549
-30.79444	-0.00554
-30.79287	-0.00561
-30.79131	-0.00568
-30.78975	-0.00573
-30.78819	-0.00573
-30.78662	-0.00573
-30.78506	-0.00573
-30.7835	-0.00573
-30.78194	-0.00573
-30.78037	-0.00568
-30.77881	-0.00568
-30.77725	-0.00561
-30.77569	-0.00554
-30.77412	-0.00549
-30.77256	-0.00542
-30.771	-0.0053
-30.76944	-0.00523
-30.76787	-0.00519
-30.76631	-0.00511
-30.76475	-0.005
-30.76319	-0.00493
-30.76162	-0.00481
-30.76006	-0.00474
-30.7585	-0.00462
-30.75694	-0.00455
-30.75537	-0.00443
-30.75381	-0.00436
-30.75225	-0.00424
-30.75069	-0.00417
-30.74912	-0.00412
-30.74756	-0.00398
-30.746	-0.00393
-30.74444	-0.00386
-30.74287	-0.00381
-30.74131	-0.00374
-30.73975	-0.00367
-30.73819	-0.00362
-30.73662	-0.00348
-30.73506	-0.00343
-30.7335	-0.00336
-30.73194	-0.00329
-30.73037	-0.00324
-30.72881	-0.00313
-30.72725	-0.00305
-30.72569	-0.00298
-30.72412	-0.00294
-30.72256	-0.00287
-30.721	-0.00275
-30.71944	-0.00268
-30.71787	-0.0026
-30.71631	-0.00256
-30.71475	-0.00249
-30.71319	-0.00237
-30.71162	-0.0023
-30.71006	-0.00225
-30.7085	-0.00218
-30.70694	-0.00211
-30.70537	-0.00206
-30.70381	-0.00199
-30.70225	-0.00194
-30.70069	-0.00187
-30.69912	-0.00187
-30.69756	-0.0018
-30.696	-0.0018
-30.69444	-0.00175
-30.69287	-0.00175
-30.69131	-0.00175
-30.68975	-0.00168
-30.68819	-0.00168
-30.68662	-0.00168
-30.68506	-0.00168
-30.6835	-0.00168
-30.68194	-0.00168
-30.68037	-0.00168
-30.67881	-0.00168
-30.67725	-0.00168
-30.67569	-0.00168
-30.67412	-0.00168
-30.67256	-0.00168
-30.671	-0.00168
-30.66944	-0.00175
-30.66787	-0.00175
-30.66631	-0.00168
-30.66475	-0.00168
-30.66319	-0.00168
-30.66162	-0.00168
-30.66006	-0.00161
-30.6585	-0.00161
-30.65694	-0.00156
-30.65537	-0.00149
-30.65381	-0.00149
-30.65225	-0.00142
-30.65069	-0.00137
-30.64912	-0.0013
-30.64756	-0.00125
-30.646	-0.00118
-30.64444	-0.00111
-30.64287	-0.00107
-30.64131	-9.94483E-4
-30.63975	-9.23448E-4
-30.63819	-8.76092E-4
-30.63662	-8.05058E-4
-30.63506	-7.34023E-4
-30.6335	-6.15632E-4
-30.63194	-5.68276E-4
-30.63037	-4.97241E-4
-30.62881	-4.26207E-4
-30.62725	-3.78851E-4
-30.62569	-2.36782E-4
-30.62412	-1.89425E-4
-30.62256	-1.18391E-4
-30.621	-4.73563E-5
-30.61944	7.10345E-5
-30.61787	1.18391E-4
-30.61631	1.89425E-4
-30.61475	2.6046E-4
-30.61319	3.78851E-4
-30.61162	4.49885E-4
-30.61006	5.68276E-4
-30.6085	6.3931E-4
-30.60694	7.57701E-4
-30.60537	8.05058E-4
-30.60381	9.47127E-4
-30.60225	9.94483E-4
-30.60069	0.00114
-30.59912	0.00118
-30.59756	0.0013
-30.596	0.00144
-30.59444	0.00149
-30.59287	0.00163
-30.59131	0.00175
-30.58975	0.00182
-30.58819	0.00194
-30.58662	0.00206
-30.58506	0.00213
-30.5835	0.00225
-30.58194	0.00232
-30.58037	0.00244
-30.57881	0.00251
-30.57725	0.00256
-30.57569	0.00263
-30.57412	0.00268
-30.57256	0.00275
-30.571	0.00275
-30.56944	0.00282
-30.56787	0.00282
-30.56631	0.00282
-30.56475	0.00282
-30.56319	0.00282
-30.56162	0.00282
-30.56006	0.00282
-30.5585	0.00275
-30.55694	0.00275
-30.55537	0.00268
-30.55381	0.00268
-30.55225	0.00263
-30.55069	0.00256
-30.54912	0.00251
-30.54756	0.00244
-30.546	0.00244
-30.54444	0.00237
-30.54287	0.00232
-30.54131	0.00225
-30.53975	0.00218
-30.53819	0.00218
-30.53662	0.00213
-30.53506	0.00213
-30.5335	0.00206
-30.53194	0.00206
-30.53037	0.00206
-30.52881	0.00206
-30.52725	0.00206
-30.52569	0.00206
-30.52412	0.00206
-30.52256	0.00206
-30.521	0.00206
-30.51944	0.00213
-30.51787	0.00213
-30.51631	0.00213
-30.51475	0.00213
-30.51319	0.00213
-30.51162	0.00218
-30.51006	0.00218
-30.5085	0.00213
-30.50694	0.00213
-30.50537	0.00213
-30.50381	0.00206
-30.50225	0.00199
-30.50069	0.00194
-30.49912	0.00187
-30.49756	0.00182
-30.496	0.00175
-30.49444	0.00163
-30.49287	0.00149
-30.49131	0.00137
-30.48975	0.00125
-30.48819	0.00114
-30.48662	9.47127E-4
-30.48506	8.05058E-4
-30.4835	6.3931E-4
-30.48194	4.97241E-4
-30.48037	3.07816E-4
-30.47881	1.89425E-4
-30.47725	0
-30.47569	-1.18391E-4
-30.47412	-3.07816E-4
-30.47256	-4.26207E-4
-30.471	-5.68276E-4
-30.46944	-6.15632E-4
-30.46787	-7.34023E-4
-30.46631	-8.05058E-4
-30.46475	-8.76092E-4
-30.46319	-9.23448E-4
-30.46162	-9.23448E-4
-30.46006	-9.23448E-4
-30.4585	-9.23448E-4
-30.45694	-8.76092E-4
-30.45537	-8.05058E-4
-30.45381	-7.34023E-4
-30.45225	-6.15632E-4
-30.45069	-4.97241E-4
-30.44912	-3.78851E-4
-30.44756	-2.36782E-4
-30.446	-4.73563E-5
-30.44444	7.10345E-5
-30.44287	2.6046E-4
-30.44131	4.49885E-4
-30.43975	6.3931E-4
-30.43819	8.05058E-4
-30.43662	9.94483E-4
-30.43506	0.00118
-30.4335	0.00137
-30.43194	0.00149
-30.43037	0.00168
-30.42881	0.00182
-30.42725	0.00194
-30.42569	0.00199
-30.42412	0.00213
-30.42256	0.00218
-30.421	0.00218
-30.41944	0.00225
-30.41787	0.00225
-30.41631	0.00218
-30.41475	0.00213
-30.41319	0.00206
-30.41162	0.00199
-30.41006	0.00187
-30.4085	0.00175
-30.40694	0.00163
-30.40537	0.00149
-30.40381	0.0013
-30.40225	0.00114
-30.40069	9.94483E-4
-30.39912	8.05058E-4
-30.39756	6.3931E-4
-30.396	4.97241E-4
-30.39444	3.07816E-4
-30.39287	1.18391E-4
-30.39131	0
-30.38975	-1.18391E-4
-30.38819	-2.36782E-4
-30.38662	-3.78851E-4
-30.38506	-4.26207E-4
-30.3835	-5.68276E-4
-30.38194	-6.15632E-4
-30.38037	-6.15632E-4
-30.37881	-6.86667E-4
-30.37725	-6.86667E-4
-30.37569	-6.86667E-4
-30.37412	-6.86667E-4
-30.37256	-6.15632E-4
-30.371	-5.68276E-4
-30.36944	-5.68276E-4
-30.36787	-4.97241E-4
-30.36631	-4.26207E-4
-30.36475	-3.78851E-4
-30.36319	-3.07816E-4
-30.36162	-2.36782E-4
-30.36006	-1.89425E-4
-30.3585	-1.18391E-4
-30.35694	-1.18391E-4
-30.35537	-4.73563E-5
-30.35381	-4.73563E-5
-30.35225	-4.73563E-5
-30.35069	-4.73563E-5
-30.34912	-1.18391E-4
-30.34756	-1.18391E-4
-30.346	-1.89425E-4
-30.34444	-3.07816E-4
-30.34287	-3.78851E-4
-30.34131	-4.97241E-4
-30.33975	-6.15632E-4
-30.33819	-7.34023E-4
-30.33662	-9.23448E-4
-30.33506	-0.00111
-30.3335	-0.00125
-30.33194	-0.00142
-30.33037	-0.00161
-30.32881	-0.0018
-30.32725	-0.00199
-30.32569	-0.00218
-30.32412	-0.0023
-30.32256	-0.00244
-30.321	-0.0026
-30.31944	-0.00268
-30.31787	-0.00279
-30.31631	-0.00287
-30.31475	-0.00294
-30.31319	-0.00298
-30.31162	-0.00298
-30.31006	-0.00298
-30.3085	-0.00298
-30.30694	-0.00294
-30.30537	-0.00287
-30.30381	-0.00275
-30.30225	-0.0026
-30.30069	-0.00249
-30.29912	-0.00237
-30.29756	-0.00218
-30.296	-0.00199
-30.29444	-0.0018
-30.29287	-0.00168
-30.29131	-0.00149
-30.28975	-0.0013
-30.28819	-0.00111
-30.28662	-9.94483E-4
-30.28506	-8.05058E-4
-30.2835	-6.86667E-4
-30.28194	-6.15632E-4
-30.28037	-4.97241E-4
-30.27881	-4.26207E-4
-30.27725	-4.26207E-4
-30.27569	-3.78851E-4
-30.27412	-4.26207E-4
-30.27256	-4.26207E-4
-30.271	-5.68276E-4
-30.26944	-6.15632E-4
-30.26787	-7.34023E-4
-30.26631	-9.23448E-4
-30.26475	-0.00111
-30.26319	-0.0013
-30.26162	-0.00149
-30.26006	-0.00175
-30.2585	-0.00199
-30.25694	-0.00225
-30.25537	-0.00249
-30.25381	-0.00275
-30.25225	-0.00298
-30.25069	-0.00324
-30.24912	-0.00348
-30.24756	-0.00374
-30.246	-0.00393
-30.24444	-0.00412
-30.24287	-0.00431
-30.24131	-0.00443
-30.23975	-0.00455
-30.23819	-0.00466
-30.23662	-0.00474
-30.23506	-0.00474
-30.2335	-0.00474
-30.23194	-0.00466
-30.23037	-0.00462
-30.22881	-0.00455
-30.22725	-0.00443
-30.22569	-0.00431
-30.22412	-0.00412
-30.22256	-0.00393
-30.221	-0.00367
-30.21944	-0.00348
-30.21787	-0.00324
-30.21631	-0.00298
-30.21475	-0.00279
-30.21319	-0.00256
-30.21162	-0.0023
-30.21006	-0.00211
-30.2085	-0.00187
-30.20694	-0.00168
-30.20537	-0.00156
-30.20381	-0.00137
-30.20225	-0.0013
-30.20069	-0.00118
-30.19912	-0.00111
-30.19756	-0.00107
-30.196	-0.00107
-30.19444	-0.00111
-30.19287	-0.00118
-30.19131	-0.0013
-30.18975	-0.00142
-30.18819	-0.00156
-30.18662	-0.00175
-30.18506	-0.00194
-30.1835	-0.00218
-30.18194	-0.00237
-30.18037	-0.0026
-30.17881	-0.00294
-30.17725	-0.00317
-30.17569	-0.00343
-30.17412	-0.00374
-30.17256	-0.00398
-30.171	-0.00424
-30.16944	-0.0045
-30.16787	-0.00474
-30.16631	-0.005
-30.16475	-0.00519
-30.16319	-0.00535
-30.16162	-0.00554
-30.16006	-0.00568
-30.1585	-0.0058
-30.15694	-0.00592
-30.15537	-0.00599
-30.15381	-0.00604
-30.15225	-0.00604
-30.15069	-0.00604
-30.14912	-0.00604
-30.14756	-0.00599
-30.146	-0.00585
-30.14444	-0.0058
-30.14287	-0.00568
-30.14131	-0.00554
-30.13975	-0.00542
-30.13819	-0.0053
-30.13662	-0.00511
-30.13506	-0.005
-30.1335	-0.00481
-30.13194	-0.00466
-30.13037	-0.0045
-30.12881	-0.00431
-30.12725	-0.00417
-30.12569	-0.00398
-30.12412	-0.00386
-30.12256	-0.00374
-30.121	-0.00362
-30.11944	-0.00348
-30.11787	-0.00336
-30.11631	-0.00324
-30.11475	-0.00313
-30.11319	-0.00305
-30.11162	-0.00294
-30.11006	-0.00287
-30.1085	-0.00279
-30.10694	-0.00275
-30.10537	-0.0026
-30.10381	-0.00256
-30.10225	-0.00249
-30.10069	-0.00244
-30.09912	-0.00237
-30.09756	-0.0023
-30.096	-0.00225
-30.09444	-0.00218
-30.09287	-0.00211
-30.09131	-0.00206
-30.08975	-0.00199
-30.08819	-0.00187
-30.08662	-0.0018
-30.08506	-0.00175
-30.0835	-0.00161
-30.08194	-0.00156
-30.08037	-0.00142
-30.07881	-0.00137
-30.07725	-0.0013
-30.07569	-0.00118
-30.07412	-0.00111
-30.07256	-0.00107
-30.071	-9.94483E-4
-30.06944	-9.23448E-4
-30.06787	-8.76092E-4
-30.06631	-8.05058E-4
-30.06475	-7.34023E-4
-30.06319	-7.34023E-4
-30.06162	-6.86667E-4
-30.06006	-6.86667E-4
-30.0585	-6.15632E-4
-30.05694	-6.15632E-4
-30.05537	-6.15632E-4
-30.05381	-6.15632E-4
-30.05225	-6.15632E-4
-30.05069	-6.15632E-4
-30.04912	-6.15632E-4
-30.04756	-6.15632E-4
-30.046	-6.15632E-4
-30.04444	-6.15632E-4
-30.04287	-6.15632E-4
-30.04131	-6.15632E-4
-30.03975	-6.15632E-4
-30.03819	-6.15632E-4
-30.03662	-6.15632E-4
-30.03506	-5.68276E-4
-30.0335	-4.97241E-4
-30.03194	-4.26207E-4
-30.03037	-4.26207E-4
-30.02881	-3.07816E-4
-30.02725	-2.36782E-4
-30.02569	-1.89425E-4
-30.02412	-4.73563E-5
-30.02256	7.10345E-5
-30.021	1.18391E-4
-30.01944	2.6046E-4
-30.01787	3.78851E-4
-30.01631	4.97241E-4
-30.01475	6.3931E-4
-30.01319	7.57701E-4
-30.01162	8.76092E-4
-30.01006	9.94483E-4
-30.0085	0.00114
-30.00694	0.00125
-30.00537	0.0013
-30.00381	0.00144
-30.00225	0.00149
-30.00069	0.00149
-29.99912	0.00156
-29.99756	0.00156
-29.996	0.00156
-29.99444	0.00149
-29.99287	0.00144
-29.99131	0.0013
-29.98975	0.00118
-29.98819	0.00107
-29.98662	9.47127E-4
-29.98506	6.86667E-4
-29.9835	4.97241E-4
-29.98194	2.6046E-4
-29.98037	0
-29.97881	-2.36782E-4
-29.97725	-5.68276E-4
-29.97569	-8.76092E-4
-29.97412	-0.00118
-29.97256	-0.00149
-29.971	-0.0018
-29.96944	-0.00211
-29.96787	-0.00244
-29.96631	-0.00268
-29.96475	-0.00298
-29.96319	-0.00329
-29.96162	-0.00355
-29.96006	-0.00374
-29.9585	-0.00398
-29.95694	-0.00417
-29.95537	-0.00431
-29.95381	-0.00443
-29.95225	-0.00455
-29.95069	-0.00455
-29.94912	-0.00462
-29.94756	-0.00455
-29.946	-0.00455
-29.94444	-0.00443
-29.94287	-0.00431
-29.94131	-0.00412
-29.93975	-0.00393
-29.93819	-0.00367
-29.93662	-0.00343
-29.93506	-0.00313
-29.9335	-0.00279
-29.93194	-0.00244
-29.93037	-0.00211
-29.92881	-0.00175
-29.92725	-0.0013
-29.92569	-9.23448E-4
-29.92412	-5.68276E-4
-29.92256	-1.18391E-4
-29.921	3.07816E-4
-29.91944	6.86667E-4
-29.91787	0.00107
-29.91631	0.00144
-29.91475	0.00182
-29.91319	0.00218
-29.91162	0.00251
-29.91006	0.00282
-29.9085	0.00305
-29.90694	0.00331
-29.90537	0.00355
-29.90381	0.00374
-29.90225	0.00393
-29.90069	0.00405
-29.89912	0.00419
-29.89756	0.00424
-29.896	0.00431
-29.89444	0.00438
-29.89287	0.00438
-29.89131	0.00438
-29.88975	0.00438
-29.88819	0.00431
-29.88662	0.00424
-29.88506	0.00419
-29.8835	0.00412
-29.88194	0.004
-29.88037	0.00393
-29.87881	0.00381
-29.87725	0.00369
-29.87569	0.00362
-29.87412	0.0035
-29.87256	0.00336
-29.871	0.00331
-29.86944	0.0032
-29.86787	0.00313
-29.86631	0.00305
-29.86475	0.00294
-29.86319	0.00294
-29.86162	0.00287
-29.86006	0.00282
-29.8585	0.00275
-29.85694	0.00275
-29.85537	0.00275
-29.85381	0.00268
-29.85225	0.00268
-29.85069	0.00268
-29.84912	0.00268
-29.84756	0.00268
-29.846	0.00268
-29.84444	0.00268
-29.84287	0.00268
-29.84131	0.00275
-29.83975	0.00268
-29.83819	0.00268
-29.83662	0.00268
-29.83506	0.00268
-29.8335	0.00263
-29.83194	0.00263
-29.83037	0.00256
-29.82881	0.00256
-29.82725	0.00251
-29.82569	0.00244
-29.82412	0.00237
-29.82256	0.00232
-29.821	0.00225
-29.81944	0.00213
-29.81787	0.00206
-29.81631	0.00194
-29.81475	0.00187
-29.81319	0.00175
-29.81162	0.00168
-29.81006	0.00156
-29.8085	0.00144
-29.80694	0.00137
-29.80537	0.00125
-29.80381	0.00114
-29.80225	0.00107
-29.80069	9.47127E-4
-29.79912	8.05058E-4
-29.79756	7.57701E-4
-29.796	6.86667E-4
-29.79444	5.68276E-4
-29.79287	4.97241E-4
-29.79131	3.78851E-4
-29.78975	3.07816E-4
-29.78819	2.6046E-4
-29.78662	1.89425E-4
-29.78506	1.18391E-4
-29.7835	7.10345E-5
-29.78194	0
-29.78037	-4.73563E-5
-29.77881	-1.18391E-4
-29.77725	-1.89425E-4
-29.77569	-2.36782E-4
-29.77412	-3.07816E-4
-29.77256	-3.78851E-4
-29.771	-4.26207E-4
-29.76944	-4.26207E-4
-29.76787	-4.97241E-4
-29.76631	-5.68276E-4
-29.76475	-6.15632E-4
-29.76319	-6.15632E-4
-29.76162	-6.86667E-4
-29.76006	-6.86667E-4
-29.7585	-7.34023E-4
-29.75694	-7.34023E-4
-29.75537	-8.05058E-4
-29.75381	-8.05058E-4
-29.75225	-8.05058E-4
-29.75069	-8.05058E-4
-29.74912	-8.05058E-4
-29.74756	-8.05058E-4
-29.746	-7.34023E-4
-29.74444	-7.34023E-4
-29.74287	-6.86667E-4
-29.74131	-6.86667E-4
-29.73975	-6.15632E-4
-29.73819	-4.97241E-4
-29.73662	-4.26207E-4
-29.73506	-3.78851E-4
-29.7335	-2.36782E-4
-29.73194	-1.18391E-4
-29.73037	0
-29.72881	7.10345E-5
-29.72725	2.6046E-4
-29.72569	3.78851E-4
-29.72412	4.97241E-4
-29.72256	6.3931E-4
-29.721	8.05058E-4
-29.71944	9.47127E-4
-29.71787	0.00107
-29.71631	0.00118
-29.71475	0.0013
-29.71319	0.00144
-29.71162	0.00156
-29.71006	0.00168
-29.7085	0.00182
-29.70694	0.00187
-29.70537	0.00194
-29.70381	0.00199
-29.70225	0.00206
-29.70069	0.00206
-29.69912	0.00206
-29.69756	0.00206
-29.696	0.00206
-29.69444	0.00199
-29.69287	0.00194
-29.69131	0.00182
-29.68975	0.00168
-29.68819	0.00156
-29.68662	0.00144
-29.68506	0.00125
-29.6835	0.00107
-29.68194	8.76092E-4
-29.68037	6.3931E-4
-29.67881	4.49885E-4
-29.67725	1.89425E-4
-29.67569	-4.73563E-5
-29.67412	-3.07816E-4
-29.67256	-4.97241E-4
-29.671	-7.34023E-4
-29.66944	-9.94483E-4
-29.66787	-0.00125
-29.66631	-0.00149
-29.66475	-0.00175
-29.66319	-0.00194
-29.66162	-0.00211
-29.66006	-0.00237
-29.6585	-0.00256
-29.65694	-0.00268
-29.65537	-0.00279
-29.65381	-0.00294
-29.65225	-0.00305
-29.65069	-0.00313
-29.64912	-0.00317
-29.64756	-0.00317
-29.646	-0.00317
-29.64444	-0.00317
-29.64287	-0.00317
-29.64131	-0.00313
-29.63975	-0.00298
-29.63819	-0.00294
-29.63662	-0.00279
-29.63506	-0.00268
-29.6335	-0.00256
-29.63194	-0.00237
-29.63037	-0.00218
-29.62881	-0.00199
-29.62725	-0.00187
-29.62569	-0.00168
-29.62412	-0.00149
-29.62256	-0.00125
-29.621	-0.00107
-29.61944	-9.23448E-4
-29.61787	-7.34023E-4
-29.61631	-5.68276E-4
-29.61475	-4.26207E-4
-29.61319	-3.07816E-4
-29.61162	-1.89425E-4
-29.61006	-1.18391E-4
-29.6085	-4.73563E-5
-29.60694	0
-29.60537	7.10345E-5
-29.60381	7.10345E-5
-29.60225	7.10345E-5
-29.60069	0
-29.59912	-4.73563E-5
-29.59756	-1.18391E-4
-29.596	-1.89425E-4
-29.59444	-3.07816E-4
-29.59287	-4.26207E-4
-29.59131	-6.15632E-4
-29.58975	-7.34023E-4
-29.58819	-9.23448E-4
-29.58662	-0.00111
-29.58506	-0.0013
-29.5835	-0.00149
-29.58194	-0.00168
-29.58037	-0.00194
-29.57881	-0.00211
-29.57725	-0.0023
-29.57569	-0.00244
-29.57412	-0.0026
-29.57256	-0.00275
-29.571	-0.00294
-29.56944	-0.00298
-29.56787	-0.00313
-29.56631	-0.00317
-29.56475	-0.00324
-29.56319	-0.00324
-29.56162	-0.00324
-29.56006	-0.00317
-29.5585	-0.00313
-29.55694	-0.00305
-29.55537	-0.00294
-29.55381	-0.00279
-29.55225	-0.0026
-29.55069	-0.00244
-29.54912	-0.00218
-29.54756	-0.00194
-29.546	-0.00168
-29.54444	-0.00142
-29.54287	-0.00111
-29.54131	-8.76092E-4
-29.53975	-5.68276E-4
-29.53819	-2.36782E-4
-29.53662	7.10345E-5
-29.53506	3.78851E-4
-29.5335	6.3931E-4
-29.53194	9.47127E-4
-29.53037	0.00118
-29.52881	0.00144
-29.52725	0.00168
-29.52569	0.00194
-29.52412	0.00213
-29.52256	0.00225
-29.521	0.00244
-29.51944	0.00251
-29.51787	0.00256
-29.51631	0.00263
-29.51475	0.00263
-29.51319	0.00263
-29.51162	0.00256
-29.51006	0.00244
-29.5085	0.00232
-29.50694	0.00218
-29.50537	0.00199
-29.50381	0.00182
-29.50225	0.00156
-29.50069	0.0013
-29.49912	0.00107
-29.49756	7.57701E-4
-29.496	4.97241E-4
-29.49444	1.89425E-4
-29.49287	-1.18391E-4
-29.49131	-4.26207E-4
-29.48975	-7.34023E-4
-29.48819	-0.00107
-29.48662	-0.00137
-29.48506	-0.00161
-29.4835	-0.00194
-29.48194	-0.00211
-29.48037	-0.00237
-29.47881	-0.0026
-29.47725	-0.00279
-29.47569	-0.00298
-29.47412	-0.00313
-29.47256	-0.00324
-29.471	-0.00329
-29.46944	-0.00343
-29.46787	-0.00348
-29.46631	-0.00348
-29.46475	-0.00348
-29.46319	-0.00348
-29.46162	-0.00343
-29.46006	-0.00336
-29.4585	-0.00329
-29.45694	-0.00324
-29.45537	-0.00313
-29.45381	-0.00305
-29.45225	-0.00294
-29.45069	-0.00279
-29.44912	-0.00275
-29.44756	-0.0026
-29.446	-0.00249
-29.44444	-0.00244
-29.44287	-0.00237
-29.44131	-0.00225
-29.43975	-0.00218
-29.43819	-0.00218
-29.43662	-0.00211
-29.43506	-0.00206
-29.4335	-0.00206
-29.43194	-0.00206
-29.43037	-0.00211
-29.42881	-0.00211
-29.42725	-0.00218
-29.42569	-0.00225
-29.42412	-0.0023
-29.42256	-0.00237
-29.421	-0.00244
-29.41944	-0.00256
-29.41787	-0.0026
-29.41631	-0.00275
-29.41475	-0.00279
-29.41319	-0.00294
-29.41162	-0.00298
-29.41006	-0.00305
-29.4085	-0.00313
-29.40694	-0.00317
-29.40537	-0.00324
-29.40381	-0.00324
-29.40225	-0.00324
-29.40069	-0.00324
-29.39912	-0.00324
-29.39756	-0.00317
-29.396	-0.00313
-29.39444	-0.00305
-29.39287	-0.00298
-29.39131	-0.00287
-29.38975	-0.00275
-29.38819	-0.0026
-29.38662	-0.00249
-29.38506	-0.00237
-29.3835	-0.00218
-29.38194	-0.00206
-29.38037	-0.00187
-29.37881	-0.00175
-29.37725	-0.00156
-29.37569	-0.00142
-29.37412	-0.0013
-29.37256	-0.00111
-29.371	-9.94483E-4
-29.36944	-9.23448E-4
-29.36787	-8.05058E-4
-29.36631	-7.34023E-4
-29.36475	-6.86667E-4
-29.36319	-6.86667E-4
-29.36162	-6.86667E-4
-29.36006	-6.86667E-4
-29.3585	-7.34023E-4
-29.35694	-8.05058E-4
-29.35537	-8.76092E-4
-29.35381	-9.94483E-4
-29.35225	-0.00111
-29.35069	-0.00125
-29.34912	-0.00142
-29.34756	-0.00161
-29.346	-0.0018
-29.34444	-0.00199
-29.34287	-0.00218
-29.34131	-0.00244
-29.33975	-0.0026
-29.33819	-0.00287
-29.33662	-0.00305
-29.33506	-0.00329
-29.3335	-0.00348
-29.33194	-0.00367
-29.33037	-0.00386
-29.32881	-0.00405
-29.32725	-0.00417
-29.32569	-0.00436
-29.32412	-0.00443
-29.32256	-0.00455
-29.321	-0.00462
-29.31944	-0.00466
-29.31787	-0.00474
-29.31631	-0.00474
-29.31475	-0.00474
-29.31319	-0.00466
-29.31162	-0.00466
-29.31006	-0.00462
-29.3085	-0.0045
-29.30694	-0.00443
-29.30537	-0.00431
-29.30381	-0.00417
-29.30225	-0.00405
-29.30069	-0.00386
-29.29912	-0.00374
-29.29756	-0.00355
-29.296	-0.00343
-29.29444	-0.00324
-29.29287	-0.00305
-29.29131	-0.00294
-29.28975	-0.00275
-29.28819	-0.00256
-29.28662	-0.00237
-29.28506	-0.00225
-29.2835	-0.00206
-29.28194	-0.00194
-29.28037	-0.0018
-29.27881	-0.00161
-29.27725	-0.00149
-29.27569	-0.00137
-29.27412	-0.00125
-29.27256	-0.00111
-29.271	-9.23448E-4
-29.26944	-8.05058E-4
-29.26787	-6.86667E-4
-29.26631	-5.68276E-4
-29.26475	-4.26207E-4
-29.26319	-3.07816E-4
-29.26162	-1.89425E-4
-29.26006	-4.73563E-5
-29.2585	7.10345E-5
-29.25694	1.89425E-4
-29.25537	3.78851E-4
-29.25381	4.97241E-4
-29.25225	6.3931E-4
-29.25069	7.57701E-4
-29.24912	8.76092E-4
-29.24756	9.94483E-4
-29.246	0.00118
-29.24444	0.0013
-29.24287	0.00137
-29.24131	0.00149
-29.23975	0.00163
-29.23819	0.00175
-29.23662	0.00182
-29.23506	0.00187
-29.2335	0.00194
-29.23194	0.00199
-29.23037	0.00199
-29.22881	0.00199
-29.22725	0.00199
-29.22569	0.00194
-29.22412	0.00187
-29.22256	0.00182
-29.221	0.00168
-29.21944	0.00156
-29.21787	0.00144
-29.21631	0.0013
-29.21475	0.00114
-29.21319	9.47127E-4
-29.21162	6.86667E-4
-29.21006	4.49885E-4
-29.2085	1.89425E-4
-29.20694	0
-29.20537	-3.07816E-4
-29.20381	-5.68276E-4
-29.20225	-8.76092E-4
-29.20069	-0.00111
-29.19912	-0.00142
-29.19756	-0.00168
-29.196	-0.00194
-29.19444	-0.00225
-29.19287	-0.00249
-29.19131	-0.00275
-29.18975	-0.00294
-29.18819	-0.00317
-29.18662	-0.00336
-29.18506	-0.00355
-29.1835	-0.00374
-29.18194	-0.00386
-29.18037	-0.00398
-29.17881	-0.00412
-29.17725	-0.00417
-29.17569	-0.00424
-29.17412	-0.00424
-29.17256	-0.00431
-29.171	-0.00431
-29.16944	-0.00424
-29.16787	-0.00424
-29.16631	-0.00417
-29.16475	-0.00412
-29.16319	-0.00398
-29.16162	-0.00393
-29.16006	-0.00381
-29.1585	-0.00367
-29.15694	-0.00355
-29.15537	-0.00348
-29.15381	-0.00336
-29.15225	-0.00324
-29.15069	-0.00305
-29.14912	-0.00294
-29.14756	-0.00279
-29.146	-0.00268
-29.14444	-0.0026
-29.14287	-0.00249
-29.14131	-0.00237
-29.13975	-0.0023
-29.13819	-0.00218
-29.13662	-0.00211
-29.13506	-0.00206
-29.1335	-0.00199
-29.13194	-0.00194
-29.13037	-0.00187
-29.12881	-0.0018
-29.12725	-0.0018
-29.12569	-0.00175
-29.12412	-0.00175
-29.12256	-0.00175
-29.121	-0.00175
-29.11944	-0.00168
-29.11787	-0.00168
-29.11631	-0.00168
-29.11475	-0.00175
-29.11319	-0.00175
-29.11162	-0.00175
-29.11006	-0.00175
-29.1085	-0.00175
-29.10694	-0.00175
-29.10537	-0.0018
-29.10381	-0.0018
-29.10225	-0.0018
-29.10069	-0.00187
-29.09912	-0.00187
-29.09756	-0.00194
-29.096	-0.00194
-29.09444	-0.00199
-29.09287	-0.00206
-29.09131	-0.00206
-29.08975	-0.00211
-29.08819	-0.00218
-29.08662	-0.00225
-29.08506	-0.00225
-29.0835	-0.00237
-29.08194	-0.00237
-29.08037	-0.00244
-29.07881	-0.00249
-29.07725	-0.0026
-29.07569	-0.00268
-29.07412	-0.00275
-29.07256	-0.00279
-29.071	-0.00287
-29.06944	-0.00294
-29.06787	-0.00298
-29.06631	-0.00298
-29.06475	-0.00305
-29.06319	-0.00313
-29.06162	-0.00313
-29.06006	-0.00313
-29.0585	-0.00317
-29.05694	-0.00317
-29.05537	-0.00317
-29.05381	-0.00313
-29.05225	-0.00313
-29.05069	-0.00305
-29.04912	-0.00298
-29.04756	-0.00294
-29.046	-0.00279
-29.04444	-0.00275
-29.04287	-0.0026
-29.04131	-0.00249
-29.03975	-0.00237
-29.03819	-0.00225
-29.03662	-0.00206
-29.03506	-0.00194
-29.0335	-0.0018
-29.03194	-0.00161
-29.03037	-0.00149
-29.02881	-0.0013
-29.02725	-0.00118
-29.02569	-0.00107
-29.02412	-8.76092E-4
-29.02256	-7.34023E-4
-29.021	-6.15632E-4
-29.01944	-5.68276E-4
-29.01787	-4.26207E-4
-29.01631	-3.78851E-4
-29.01475	-3.07816E-4
-29.01319	-3.07816E-4
-29.01162	-2.36782E-4
-29.01006	-2.36782E-4
-29.0085	-3.07816E-4
-29.00694	-3.07816E-4
-29.00537	-3.78851E-4
-29.00381	-4.26207E-4
-29.00225	-5.68276E-4
-29.00069	-6.15632E-4
-28.99912	-7.34023E-4
-28.99756	-8.76092E-4
-28.996	-9.94483E-4
-28.99444	-0.00118
-28.99287	-0.00137
-28.99131	-0.00149
-28.98975	-0.00168
-28.98819	-0.00187
-28.98662	-0.00206
-28.98506	-0.00218
-28.9835	-0.00237
-28.98194	-0.00249
-28.98037	-0.00268
-28.97881	-0.00279
-28.97725	-0.00294
-28.97569	-0.00305
-28.97412	-0.00317
-28.97256	-0.00324
-28.971	-0.00329
-28.96944	-0.00336
-28.96787	-0.00343
-28.96631	-0.00343
-28.96475	-0.00343
-28.96319	-0.00343
-28.96162	-0.00336
-28.96006	-0.00336
-28.9585	-0.00329
-28.95694	-0.00317
-28.95537	-0.00313
-28.95381	-0.00298
-28.95225	-0.00287
-28.95069	-0.00275
-28.94912	-0.0026
-28.94756	-0.00249
-28.946	-0.00237
-28.94444	-0.00218
-28.94287	-0.00206
-28.94131	-0.00194
-28.93975	-0.00175
-28.93819	-0.00161
-28.93662	-0.00149
-28.93506	-0.00137
-28.9335	-0.00125
-28.93194	-0.00111
-28.93037	-9.94483E-4
-28.92881	-9.23448E-4
-28.92725	-8.05058E-4
-28.92569	-7.34023E-4
-28.92412	-6.86667E-4
-28.92256	-6.15632E-4
-28.921	-5.68276E-4
-28.91944	-5.68276E-4
-28.91787	-4.97241E-4
-28.91631	-4.97241E-4
-28.91475	-4.97241E-4
-28.91319	-4.97241E-4
-28.91162	-4.97241E-4
-28.91006	-4.97241E-4
-28.9085	-5.68276E-4
-28.90694	-5.68276E-4
-28.90537	-5.68276E-4
-28.90381	-6.15632E-4
-28.90225	-6.86667E-4
-28.90069	-6.86667E-4
-28.89912	-7.34023E-4
-28.89756	-8.05058E-4
-28.896	-8.76092E-4
-28.89444	-8.76092E-4
-28.89287	-9.23448E-4
-28.89131	-9.94483E-4
-28.88975	-0.00107
-28.88819	-0.00111
-28.88662	-0.00111
-28.88506	-0.00118
-28.8835	-0.00125
-28.88194	-0.0013
-28.88037	-0.0013
-28.87881	-0.00137
-28.87725	-0.00137
-28.87569	-0.00142
-28.87412	-0.00149
-28.87256	-0.00149
-28.871	-0.00149
-28.86944	-0.00156
-28.86787	-0.00156
-28.86631	-0.00161
-28.86475	-0.00161
-28.86319	-0.00161
-28.86162	-0.00161
-28.86006	-0.00161
-28.8585	-0.00161
-28.85694	-0.00161
-28.85537	-0.00161
-28.85381	-0.00161
-28.85225	-0.00161
-28.85069	-0.00161
-28.84912	-0.00156
-28.84756	-0.00156
-28.846	-0.00149
-28.84444	-0.00149
-28.84287	-0.00142
-28.84131	-0.00142
-28.83975	-0.00137
-28.83819	-0.0013
-28.83662	-0.00125
-28.83506	-0.00118
-28.8335	-0.00111
-28.83194	-9.94483E-4
-28.83037	-9.23448E-4
-28.82881	-8.76092E-4
-28.82725	-7.34023E-4
-28.82569	-6.86667E-4
-28.82412	-5.68276E-4
-28.82256	-4.97241E-4
-28.821	-3.78851E-4
-28.81944	-3.07816E-4
-28.81787	-2.36782E-4
-28.81631	-1.18391E-4
-28.81475	-4.73563E-5
-28.81319	7.10345E-5
-28.81162	1.18391E-4
-28.81006	1.89425E-4
-28.8085	2.6046E-4
-28.80694	3.07816E-4
-28.80537	3.78851E-4
-28.80381	4.49885E-4
-28.80225	4.97241E-4
-28.80069	5.68276E-4
-28.79912	5.68276E-4
-28.79756	5.68276E-4
-28.796	5.68276E-4
-28.79444	6.3931E-4
-28.79287	5.68276E-4
-28.79131	5.68276E-4
-28.78975	5.68276E-4
-28.78819	4.97241E-4
-28.78662	4.97241E-4
-28.78506	4.49885E-4
-28.7835	3.78851E-4
-28.78194	3.78851E-4
-28.78037	3.07816E-4
-28.77881	2.6046E-4
-28.77725	1.89425E-4
-28.77569	1.18391E-4
-28.77412	7.10345E-5
-28.77256	0
-28.771	0
-28.76944	-4.73563E-5
-28.76787	-1.18391E-4
-28.76631	-1.18391E-4
-28.76475	-1.89425E-4
-28.76319	-1.89425E-4
-28.76162	-1.89425E-4
-28.76006	-1.89425E-4
-28.7585	-1.89425E-4
-28.75694	-1.18391E-4
-28.75537	-1.18391E-4
-28.75381	-4.73563E-5
-28.75225	0
-28.75069	7.10345E-5
-28.74912	1.18391E-4
-28.74756	2.6046E-4
-28.746	3.07816E-4
-28.74444	4.49885E-4
-28.74287	5.68276E-4
-28.74131	6.86667E-4
-28.73975	7.57701E-4
-28.73819	8.76092E-4
-28.73662	9.94483E-4
-28.73506	0.00114
-28.7335	0.00125
-28.73194	0.00137
-28.73037	0.00149
-28.72881	0.00156
-28.72725	0.00168
-28.72569	0.00175
-28.72412	0.00182
-28.72256	0.00182
-28.721	0.00187
-28.71944	0.00187
-28.71787	0.00187
-28.71631	0.00182
-28.71475	0.00175
-28.71319	0.00168
-28.71162	0.00163
-28.71006	0.00149
-28.7085	0.00137
-28.70694	0.00118
-28.70537	9.94483E-4
-28.70381	8.05058E-4
-28.70225	6.3931E-4
-28.70069	4.49885E-4
[truncated: 62,051 more rows]
