# Supplementary material for: Single-photon detection and cryogenic reconfigurability in lithium niobate nanophotonic circuits
Source: Nat Commun. 2021 Nov 25;12:6847. doi: 10.1038/s41467-021-27205-8 (PMC8617300; doi:10.1038/s41467-021-27205-8)
Supplement: Supplementary file 3 — Source Data [file 41467_2021_27205_MOESM3_ESM.zip › SourceData/Fig3e_raw_data.txt]

Time	Normlized counts
ps
-113.14	0
-112.95	0
-112.77	0
-112.58	0
-112.4	0
-112.21	0
-112.02	0
-111.84	0
-111.65	0
-111.47	0
-111.28	0
-111.1	0
-110.91	0
-110.72	0
-110.54	0
-110.35	0
-110.17	0
-109.98	0
-109.79	0.00273
-109.61	0
-109.42	0
-109.24	0
-109.05	0
-108.87	0
-108.68	0
-108.49	0
-108.31	0
-108.12	0
-107.94	0
-107.75	0
-107.57	0
-107.38	0.00273
-107.19	0
-107.01	0
-106.82	0.00273
-106.64	0
-106.45	0
-106.26	0
-106.08	0
-105.89	0
-105.71	0
-105.52	0
-105.34	0
-105.15	0
-104.96	0.00273
-104.78	0
-104.59	0
-104.41	0
-104.22	0
-104.04	0.00273
-103.85	0
-103.66	0
-103.48	0
-103.29	0
-103.11	0.00273
-102.92	0.00273
-102.73	0
-102.55	0
-102.36	0
-102.18	0
-101.99	0
-101.81	0
-101.62	0
-101.43	0
-101.25	0
-101.06	0
-100.88	0
-100.69	0
-100.51	0
-100.32	0
-100.13	0
-99.95	0
-99.76	0
-99.58	0
-99.39	0
-99.21	0
-99.02	0.00273
-98.83	0
-98.65	0
-98.46	0
-98.28	0.00273
-98.09	0
-97.9	0
-97.72	0
-97.53	0
-97.35	0
-97.16	0
-96.98	0
-96.79	0
-96.6	0
-96.42	0
-96.23	0.00273
-96.05	0
-95.86	0
-95.68	0.00273
-95.49	0
-95.3	0
-95.12	0
-94.93	0
-94.75	0.00546
-94.56	0
-94.37	0
-94.19	0
-94	0
-93.82	0
-93.63	0
-93.45	0
-93.26	0
-93.07	0
-92.89	0
-92.7	0
-92.52	0
-92.33	0
-92.15	0
-91.96	0
-91.77	0
-91.59	0
-91.4	0
-91.22	0
-91.03	0
-90.84	0
-90.66	0.00273
-90.47	0
-90.29	0
-90.1	0
-89.92	0.00273
-89.73	0
-89.54	0
-89.36	0.00546
-89.17	0.00273
-88.99	0
-88.8	0.00273
-88.62	0
-88.43	0
-88.24	0.00273
-88.06	0
-87.87	0
-87.69	0
-87.5	0.00273
-87.32	0
-87.13	0
-86.94	0
-86.76	0
-86.57	0.0082
-86.39	0
-86.2	0
-86.01	0
-85.83	0.00273
-85.64	0
-85.46	0.00273
-85.27	0.00273
-85.09	0
-84.9	0
-84.71	0
-84.53	0
-84.34	0.00273
-84.16	0.00546
-83.97	0
-83.79	0
-83.6	0
-83.41	0
-83.23	0.00273
-83.04	0
-82.86	0.00546
-82.67	0
-82.48	0
-82.3	0
-82.11	0.00273
-81.93	0
-81.74	0
-81.56	0
-81.37	0.00273
-81.18	0
-81	0
-80.81	0.00273
-80.63	0
-80.44	0
-80.26	0
-80.07	0
-79.88	0.00273
-79.7	0.00273
-79.51	0
-79.33	0
-79.14	0
-78.95	0.00273
-78.77	0
-78.58	0.00273
-78.4	0
-78.21	0
-78.03	0
-77.84	0.00273
-77.65	0
-77.47	0.00273
-77.28	0
-77.1	0.00273
-76.91	0.00546
-76.73	0
-76.54	0
-76.35	0
-76.17	0.00546
-75.98	0.00546
-75.8	0
-75.61	0.00546
-75.43	0
-75.24	0
-75.05	0.00546
-74.87	0
-74.68	0.00273
-74.5	0.00546
-74.31	0.00273
-74.12	0
-73.94	0.00273
-73.75	0.00273
-73.57	0
-73.38	0.00273
-73.2	0
-73.01	0
-72.82	0.00273
-72.64	0.01093
-72.45	0.00273
-72.27	0.00273
-72.08	0.00273
-71.9	0.00546
-71.71	0.00273
-71.52	0
-71.34	0.00273
-71.15	0.00273
-70.97	0.0082
-70.78	0.00273
-70.59	0.00273
-70.41	0.00273
-70.22	0
-70.04	0.01093
-69.85	0.0082
-69.67	0
-69.48	0.00273
-69.29	0.00273
-69.11	0
-68.92	0.00273
-68.74	0.00546
-68.55	0.00273
-68.37	0.00273
-68.18	0.00546
-67.99	0.00546
-67.81	0.01093
-67.62	0
-67.44	0
-67.25	0.00273
-67.06	0.00273
-66.88	0.0082
-66.69	0.00546
-66.51	0.00546
-66.32	0.00273
-66.14	0
-65.95	0.00546
-65.76	0
-65.58	0.00273
-65.39	0.00546
-65.21	0
-65.02	0
-64.84	0.0082
-64.65	0.0082
-64.46	0.00273
-64.28	0.00273
-64.09	0.00273
-63.91	0.00546
-63.72	0.00273
-63.54	0.00546
-63.35	0.0082
-63.16	0
-62.98	0
-62.79	0.00546
-62.61	0.00273
-62.42	0.01639
-62.23	0.00546
-62.05	0.00546
-61.86	0.00273
-61.68	0.0082
-61.49	0.01093
-61.31	0.0082
-61.12	0
-60.93	0.00273
-60.75	0.00273
-60.56	0.00546
-60.38	0.01093
-60.19	0.01093
-60.01	0.00546
-59.82	0.00546
-59.63	0.0082
-59.45	0.00273
-59.26	0.01093
-59.08	0.0082
-58.89	0.00273
-58.7	0.01093
-58.52	0.0082
-58.33	0.01093
-58.15	0.01913
-57.96	0.01366
-57.78	0.02186
-57.59	0.0082
-57.4	0.01366
-57.22	0.01366
-57.03	0.02186
-56.85	0.01366
-56.66	0.01366
-56.48	0.01913
-56.29	0.01093
-56.1	0.01639
-55.92	0.0082
-55.73	0.01093
-55.55	0.01639
-55.36	0.01639
-55.17	0.01913
-54.99	0.02186
-54.8	0.01366
-54.62	0.00546
-54.43	0.0082
-54.25	0.01639
-54.06	0.02732
-53.87	0.01913
-53.69	0.02186
-53.5	0.01913
-53.32	0.01913
-53.13	0.01093
-52.95	0.01093
-52.76	0.01639
-52.57	0.02459
-52.39	0.01913
-52.2	0.02186
-52.02	0.0082
-51.83	0.01093
-51.65	0.01639
-51.46	0.02459
-51.27	0.03005
-51.09	0.02459
-50.9	0.02459
-50.72	0.01913
-50.53	0.03552
-50.34	0.01913
-50.16	0.02459
-49.97	0.03279
-49.79	0.01913
-49.6	0.01913
-49.42	0.03005
-49.23	0.01913
-49.04	0.02459
-48.86	0.03005
-48.67	0.03279
-48.49	0.03552
-48.3	0.03279
-48.12	0.03005
-47.93	0.03825
-47.74	0.03825
-47.56	0.04372
-47.37	0.04098
-47.19	0.04372
-47	0.03825
-46.81	0.04372
-46.63	0.05191
-46.44	0.04918
-46.26	0.03825
-46.07	0.04918
-45.89	0.04918
-45.7	0.06284
-45.51	0.04645
-45.33	0.02732
-45.14	0.03825
-44.96	0.04645
-44.77	0.04098
-44.59	0.04918
-44.4	0.06284
-44.21	0.04645
-44.03	0.03825
-43.84	0.04918
-43.66	0.05464
-43.47	0.03825
-43.28	0.06557
-43.1	0.06831
-42.91	0.05464
-42.73	0.04645
-42.54	0.05738
-42.36	0.07104
-42.17	0.07377
-41.98	0.05191
-41.8	0.06557
-41.61	0.06557
-41.43	0.04645
-41.24	0.05464
-41.06	0.07923
-40.87	0.07923
-40.68	0.08743
-40.5	0.07923
-40.31	0.09836
-40.13	0.07923
-39.94	0.06557
-39.76	0.06284
-39.57	0.0765
-39.38	0.0765
-39.2	0.08197
-39.01	0.08197
-38.83	0.06831
-38.64	0.0847
-38.45	0.08743
-38.27	0.10656
-38.08	0.08743
-37.9	0.09836
-37.71	0.0847
-37.53	0.07377
-37.34	0.0929
-37.15	0.09836
-36.97	0.10109
-36.78	0.10383
-36.6	0.0765
-36.41	0.11202
-36.23	0.10109
-36.04	0.11475
-35.85	0.10656
-35.67	0.13661
-35.48	0.09016
-35.3	0.11749
-35.11	0.12842
-34.92	0.11749
-34.74	0.12022
-34.55	0.11749
-34.37	0.14208
-34.18	0.13388
-34	0.13661
-33.81	0.15301
-33.62	0.12022
-33.44	0.14754
-33.25	0.14208
-33.07	0.14208
-32.88	0.15574
-32.7	0.13388
-32.51	0.18033
-32.32	0.14754
-32.14	0.15027
-31.95	0.18852
-31.77	0.15301
-31.58	0.15027
-31.39	0.18579
-31.21	0.19399
-31.02	0.22131
-30.84	0.16667
-30.65	0.21858
-30.47	0.22404
-30.28	0.20219
-30.09	0.21585
-29.91	0.18852
-29.72	0.24317
-29.54	0.19945
-29.35	0.19945
-29.17	0.18033
-28.98	0.19945
-28.79	0.22678
-28.61	0.19399
-28.42	0.20492
-28.24	0.27322
-28.05	0.24863
-27.87	0.2623
-27.68	0.22404
-27.49	0.2541
-27.31	0.27322
-27.12	0.28415
-26.94	0.27049
-26.75	0.25683
-26.56	0.27596
-26.38	0.24863
-26.19	0.23224
-26.01	0.25956
-25.82	0.29781
-25.64	0.30055
-25.45	0.29235
-25.26	0.29508
-25.08	0.28689
-24.89	0.28142
-24.71	0.29508
-24.52	0.28962
-24.34	0.32787
-24.15	0.34699
-23.96	0.3388
-23.78	0.36066
-23.59	0.34973
-23.41	0.31148
-23.22	0.34699
-23.03	0.29235
-22.85	0.36066
-22.66	0.34973
-22.48	0.30601
-22.29	0.36612
-22.11	0.36339
-21.92	0.34973
-21.73	0.39891
-21.55	0.42077
-21.36	0.40164
-21.18	0.40984
-20.99	0.41803
-20.81	0.39344
-20.62	0.41257
-20.43	0.40437
-20.25	0.40984
-20.06	0.4235
-19.88	0.50273
-19.69	0.42896
-19.5	0.45902
-19.32	0.46175
-19.13	0.50546
-18.95	0.42896
-18.76	0.49454
-18.58	0.51366
-18.39	0.51093
-18.2	0.48634
-18.02	0.53552
-17.83	0.47541
-17.65	0.48907
-17.46	0.48907
-17.28	0.51639
-17.09	0.55738
-16.9	0.59836
-16.72	0.47268
-16.53	0.48361
-16.35	0.51366
-16.16	0.53552
-15.98	0.60656
-15.79	0.55191
-15.6	0.5765
-15.42	0.63934
-15.23	0.57923
-15.05	0.51913
-14.86	0.55191
-14.67	0.62842
-14.49	0.56557
-14.3	0.60656
-14.12	0.62568
-13.93	0.58743
-13.75	0.65574
-13.56	0.63115
-13.37	0.61475
-13.19	0.60383
-13	0.62842
-12.82	0.72404
-12.63	0.63934
-12.45	0.72951
-12.26	0.77596
-12.07	0.68033
-11.89	0.69945
-11.7	0.71585
-11.52	0.70219
-11.33	0.7459
-11.14	0.72404
-10.96	0.65847
-10.77	0.70492
-10.59	0.77322
-10.4	0.72678
-10.22	0.70765
-10.03	0.71585
-9.84	0.7541
-9.66	0.69945
-9.47	0.73224
-9.29	0.75956
-9.1	0.7623
-8.92	0.74863
-8.73	0.77596
-8.54	0.77596
-8.36	0.80601
-8.17	0.74863
-7.99	0.77049
-7.8	0.77322
-7.61	0.73224
-7.43	0.75683
-7.24	0.72951
-7.06	0.75956
-6.87	0.79508
-6.69	0.78689
-6.5	0.81421
-6.31	0.84973
-6.13	0.81694
-5.94	0.79508
-5.76	0.84426
-5.57	0.86066
-5.39	0.86339
-5.2	0.91803
-5.01	0.92077
-4.83	0.84426
-4.64	0.8306
-4.46	0.86339
-4.27	0.81967
-4.09	0.82787
-3.9	0.80055
-3.71	0.86066
-3.53	0.87705
-3.34	0.81421
-3.16	0.87978
-2.97	0.83607
-2.78	0.89617
-2.6	0.89071
-2.41	0.95355
-2.23	0.90984
-2.04	0.91257
-1.86	0.95628
-1.67	0.89617
-1.48	0.91257
-1.3	0.86885
-1.11	0.87158
-0.93	0.88798
-0.74	0.86339
-0.56	0.86612
-0.37	0.96175
-0.18	0.88525
0	1
0.19	0.99454
0.37	0.87978
0.56	0.90984
0.75	0.96175
0.93	0.87432
1.12	0.85519
1.3	0.85246
1.49	0.87432
1.67	0.92077
1.86	0.9153
2.05	0.90164
2.23	0.88525
2.42	0.91803
2.6	0.85246
2.79	0.79235
2.97	0.83607
3.16	0.89344
3.35	0.9071
3.53	0.75956
3.72	0.83607
3.9	0.96995
4.09	0.89617
4.28	0.89071
4.46	0.87432
4.65	0.82514
4.83	0.88251
5.02	0.92896
5.2	0.87432
5.39	0.84426
5.58	0.85792
5.76	0.89071
5.95	0.89891
6.13	0.93989
6.32	0.92896
6.5	0.89891
6.69	0.92896
6.88	0.80601
7.06	0.90984
7.25	0.87158
7.43	0.81421
7.62	0.88251
7.8	0.80328
7.99	0.83333
8.18	0.82787
8.36	0.76776
8.55	0.87432
8.73	0.78962
8.92	0.87705
9.11	0.83333
9.29	0.81421
9.48	0.88525
9.66	0.74863
9.85	0.7623
10.03	0.81421
10.22	0.80874
10.41	0.74044
10.59	0.80874
10.78	0.76503
10.96	0.83333
11.15	0.81694
11.33	0.75683
11.52	0.75137
11.71	0.76776
11.89	0.68306
12.08	0.69126
12.26	0.7377
12.45	0.73497
12.64	0.80328
12.82	0.78415
13.01	0.74044
13.19	0.7459
13.38	0.72951
13.56	0.62568
13.75	0.67486
13.94	0.69399
14.12	0.66393
14.31	0.63661
14.49	0.63388
14.68	0.62295
14.86	0.63115
15.05	0.67486
15.24	0.72131
15.42	0.6776
15.61	0.5929
15.79	0.63115
15.98	0.63934
16.17	0.64208
16.35	0.58743
16.54	0.5929
16.72	0.56557
16.91	0.56284
17.09	0.60383
17.28	0.55738
17.47	0.54918
17.65	0.5
17.84	0.4918
18.02	0.52732
18.21	0.54372
18.39	0.54372
18.58	0.52186
18.77	0.54918
18.95	0.52459
19.14	0.5082
19.32	0.5847
19.51	0.53005
19.69	0.45902
19.88	0.5
20.07	0.45355
20.25	0.45082
20.44	0.49727
20.62	0.52186
20.81	0.46448
21	0.43989
21.18	0.37705
21.37	0.40984
21.55	0.42623
21.74	0.40437
21.92	0.36885
22.11	0.42077
22.3	0.39071
22.48	0.42077
22.67	0.39617
22.85	0.38525
23.04	0.37705
23.22	0.35519
23.41	0.36885
23.6	0.36339
23.78	0.33607
23.97	0.35519
24.15	0.34153
24.34	0.34153
24.53	0.31694
24.71	0.30874
24.9	0.30874
25.08	0.27869
25.27	0.28142
25.45	0.33333
25.64	0.27322
25.83	0.28142
26.01	0.31421
26.2	0.27322
26.38	0.2623
26.57	0.27322
26.75	0.25137
26.94	0.24863
27.13	0.22951
27.31	0.2459
27.5	0.25137
27.68	0.2377
27.87	0.23497
28.06	0.21585
28.24	0.22678
28.43	0.21311
28.61	0.20765
28.8	0.22678
28.98	0.20765
29.17	0.22404
29.36	0.25683
29.54	0.18579
29.73	0.21038
29.91	0.22131
30.1	0.19945
30.28	0.19399
30.47	0.1612
30.66	0.1776
30.84	0.19399
31.03	0.19399
31.21	0.21038
31.4	0.13934
31.58	0.15301
31.77	0.15574
31.96	0.15847
32.14	0.14754
32.33	0.13934
32.51	0.17213
32.7	0.17486
32.89	0.13388
33.07	0.13388
33.26	0.13388
33.44	0.12022
33.63	0.14481
33.81	0.12568
34	0.10656
34.19	0.11202
34.37	0.09836
34.56	0.07377
34.74	0.0847
34.93	0.10656
35.11	0.10656
35.3	0.08743
35.49	0.08197
35.67	0.09016
35.86	0.0847
36.04	0.07923
36.23	0.09563
36.42	0.08743
36.6	0.0929
36.79	0.09836
36.97	0.08743
37.16	0.09016
37.34	0.09563
37.53	0.0847
37.72	0.05738
37.9	0.06831
38.09	0.09563
38.27	0.07923
38.46	0.06284
38.64	0.04098
38.83	0.03825
39.02	0.05738
39.2	0.05191
39.39	0.06831
39.57	0.04918
39.76	0.04372
39.95	0.04645
40.13	0.06284
40.32	0.06011
40.5	0.05738
40.69	0.03552
40.87	0.05738
41.06	0.03005
41.25	0.03825
41.43	0.04098
41.62	0.05464
41.8	0.04098
41.99	0.04645
42.17	0.03279
42.36	0.03825
42.55	0.03005
42.73	0.04372
42.92	0.03552
43.1	0.02459
43.29	0.03552
43.47	0.03279
43.66	0.02732
43.85	0.04372
44.03	0.03552
44.22	0.04098
44.4	0.02459
44.59	0.01913
44.78	0.02732
44.96	0.04372
45.15	0.02459
45.33	0.02459
45.52	0.01366
45.7	0.02732
45.89	0.02186
46.08	0.02459
46.26	0.01366
46.45	0.02459
46.63	0.01639
46.82	0.01366
47	0.01639
47.19	0.01913
47.38	0.01366
47.56	0.01639
47.75	0.01366
47.93	0.03825
48.12	0.00546
48.31	0.01639
48.49	0.01093
48.68	0.01093
48.86	0.00546
49.05	0.01639
49.23	0.00546
49.42	0.00273
49.61	0.01093
49.79	0.01093
49.98	0.01639
50.16	0.01913
50.35	0.01639
50.53	0.01366
50.72	0.01639
50.91	0.01639
51.09	0.0082
51.28	0.0082
51.46	0.00546
51.65	0
51.84	0.0082
52.02	0.01366
52.21	0.01093
52.39	0.01093
52.58	0.01366
52.76	0.01366
52.95	0.0082
53.14	0.00546
53.32	0.0082
53.51	0.00546
53.69	0.00273
53.88	0.01093
54.06	0.00273
54.25	0.00546
54.44	0.01093
54.62	0.00546
54.81	0.00546
54.99	0
55.18	0.00546
55.36	0.00273
55.55	0.00546
55.74	0.01366
55.92	0
56.11	0.0082
56.29	0.00546
56.48	0.00273
56.67	0.00546
56.85	0
57.04	0.00546
57.22	0.00546
57.41	0.0082
57.59	0.00273
57.78	0.00273
57.97	0.01093
58.15	0.00546
58.34	0.00546
58.52	0.00546
58.71	0.00273
58.89	0
59.08	0
59.27	0.00546
59.45	0.00546
59.64	0.00273
59.82	0.00273
60.01	0.00273
60.2	0.00273
60.38	0.00273
60.57	0.0082
60.75	0.00273
60.94	0
61.12	0
61.31	0.00546
61.5	0.0082
61.68	0.00273
61.87	0.00273
62.05	0
62.24	0
62.42	0.00546
62.61	0.01093
62.8	0
62.98	0.00273
63.17	0.00546
63.35	0.00273
63.54	0.00273
63.73	0.00273
63.91	0.00273
64.1	0.00546
64.28	0
64.47	0.00273
64.65	0
64.84	0.0082
65.03	0
65.21	0.00273
65.4	0.00273
65.58	0.00273
65.77	0.00273
65.95	0.00273
66.14	0.00546
66.33	0
66.51	0
66.7	0
66.88	0.00273
67.07	0
67.25	0.00273
67.44	0.00273
67.63	0.00273
67.81	0.00273
68	0
68.18	0.00273
68.37	0.00546
68.56	0.00273
68.74	0
68.93	0.00273
69.11	0.00273
69.3	0.00546
69.48	0.0082
69.67	0.00546
69.86	0.0082
70.04	0.00546
70.23	0.00273
70.41	0.00273
70.6	0.00273
70.78	0.00273
70.97	0.00546
71.16	0.00273
71.34	0
71.53	0.00273
71.71	0.00273
71.9	0.00546
72.09	0.00273
72.27	0.00273
72.46	0.00546
