# Supplementary material for: Single-photon detection and cryogenic reconfigurability in lithium niobate nanophotonic circuits
Source: Nat Commun. 2021 Nov 25;12:6847. doi: 10.1038/s41467-021-27205-8 (PMC8617300; doi:10.1038/s41467-021-27205-8)
Supplement: Supplementary file 3 — Source Data [file 41467_2021_27205_MOESM3_ESM.zip › SourceData/Fig3f_raw_data.txt]

Time	Normalized counts
ps
-86.16	4.29553E-4
-85.84	4.29553E-4
-85.52	0.00129
-85.2	4.29553E-4
-84.88	0
-84.56	0
-84.24	4.29553E-4
-83.92	0.00129
-83.6	4.29553E-4
-83.28	4.29553E-4
-82.96	4.29553E-4
-82.64	0
-82.32	4.29553E-4
-82	8.59107E-4
-81.68	4.29553E-4
-81.36	0
-81.04	4.29553E-4
-80.72	8.59107E-4
-80.4	8.59107E-4
-80.08	4.29553E-4
-79.76	0
-79.43	0
-79.11	8.59107E-4
-78.79	4.29553E-4
-78.47	4.29553E-4
-78.15	4.29553E-4
-77.83	8.59107E-4
-77.51	8.59107E-4
-77.19	0.00129
-76.87	4.29553E-4
-76.55	4.29553E-4
-76.23	0
-75.91	4.29553E-4
-75.59	8.59107E-4
-75.27	0
-74.95	4.29553E-4
-74.63	8.59107E-4
-74.31	0
-73.99	8.59107E-4
-73.67	8.59107E-4
-73.35	4.29553E-4
-73.03	8.59107E-4
-72.71	4.29553E-4
-72.39	4.29553E-4
-72.07	0.00129
-71.75	4.29553E-4
-71.43	8.59107E-4
-71.11	0.00129
-70.79	8.59107E-4
-70.47	0.00129
-70.15	0.00129
-69.83	0.00172
-69.51	0.00172
-69.18	4.29553E-4
-68.86	0.00215
-68.54	0.00129
-68.22	0.00301
-67.9	4.29553E-4
-67.58	0.00215
-67.26	0.00172
-66.94	8.59107E-4
-66.62	0.00129
-66.3	0.00172
-65.98	4.29553E-4
-65.66	0.00172
-65.34	8.59107E-4
-65.02	8.59107E-4
-64.7	0.00129
-64.38	0
-64.06	4.29553E-4
-63.74	8.59107E-4
-63.42	0.00129
-63.1	0.00129
-62.78	0.00172
-62.46	4.29553E-4
-62.14	8.59107E-4
-61.82	0.00172
-61.5	4.29553E-4
-61.18	0.00387
-60.86	0.00129
-60.54	0.00258
-60.22	0.00258
-59.9	0.00129
-59.58	0.00258
-59.26	0.00301
-58.93	0.00387
-58.61	8.59107E-4
-58.29	0.00172
-57.97	0.00129
-57.65	0.00215
-57.33	0.00129
-57.01	8.59107E-4
-56.69	0.00215
-56.37	0.00301
-56.05	0.00215
-55.73	0.00258
-55.41	0.0043
-55.09	0.00258
-54.77	0.00172
-54.45	0.00258
-54.13	0.00387
-53.81	0.00344
-53.49	0.0043
-53.17	0.00387
-52.85	0.00387
-52.53	0.00215
-52.21	0.00129
-51.89	0.00215
-51.57	0.00387
-51.25	0.00172
-50.93	0.00301
-50.61	0.00473
-50.29	0.00387
-49.97	0.00387
-49.65	0.00301
-49.33	0.00258
-49.01	8.59107E-4
-48.68	0.00215
-48.36	0.00387
-48.04	0.00301
-47.72	0.0043
-47.4	0.00258
-47.08	0.00387
-46.76	0.00387
-46.44	0.00387
-46.12	0.00344
-45.8	0.0043
-45.48	0.00473
-45.16	0.00473
-44.84	0.0043
-44.52	0.00558
-44.2	0.00558
-43.88	0.00473
-43.56	0.00601
-43.24	0.00473
-42.92	0.00473
-42.6	0.00687
-42.28	0.00644
-41.96	0.00344
-41.64	0.00644
-41.32	0.01074
-41	0.00644
-40.68	0.0073
-40.36	0.00773
-40.04	0.00687
-39.72	0.00816
-39.4	0.00945
-39.08	0.00859
-38.76	0.00859
-38.43	0.00859
-38.11	0.00988
-37.79	0.00816
-37.47	0.00816
-37.15	0.00773
-36.83	0.00687
-36.51	0.01203
-36.19	0.01332
-35.87	0.01246
-35.55	0.01031
-35.23	0.01117
-34.91	0.01117
-34.59	0.0146
-34.27	0.01589
-33.95	0.01418
-33.63	0.01675
-33.31	0.01718
-32.99	0.01546
-32.67	0.01375
-32.35	0.01246
-32.03	0.01632
-31.71	0.01933
-31.39	0.01632
-31.07	0.01718
-30.75	0.01632
-30.43	0.01847
-30.11	0.0232
-29.79	0.01546
-29.47	0.02105
-29.15	0.02706
-28.83	0.02749
-28.51	0.02577
-28.18	0.0232
-27.86	0.03007
-27.54	0.02706
-27.22	0.02534
-26.9	0.02792
-26.58	0.03222
-26.26	0.03393
-25.94	0.03651
-25.62	0.03522
-25.3	0.03308
-24.98	0.03608
-24.66	0.03823
-24.34	0.0421
-24.02	0.03522
-23.7	0.03608
-23.38	0.04639
-23.06	0.04596
-22.74	0.05026
-22.42	0.05412
-22.1	0.05842
-21.78	0.05799
-21.46	0.04854
-21.14	0.05584
-20.82	0.06357
-20.5	0.06271
-20.18	0.06186
-19.86	0.06529
-19.54	0.06229
-19.22	0.08548
-18.9	0.08119
-18.58	0.08548
-18.26	0.08806
-17.93	0.07861
-17.61	0.0829
-17.29	0.10352
-16.97	0.11082
-16.65	0.10352
-16.33	0.11942
-16.01	0.125
-15.69	0.13746
-15.37	0.14046
-15.05	0.14905
-14.73	0.15679
-14.41	0.15936
-14.09	0.16538
-13.77	0.15936
-13.45	0.18686
-13.13	0.19502
-12.81	0.2006
-12.49	0.21778
-12.17	0.23582
-11.85	0.25043
-11.53	0.27191
-11.21	0.25945
-10.89	0.2921
-10.57	0.32302
-10.25	0.33204
-9.93	0.33076
-9.61	0.35524
-9.29	0.3707
-8.97	0.42225
-8.65	0.44802
-8.33	0.44502
-8.01	0.45404
-7.68	0.49828
-7.36	0.52534
-7.04	0.55026
-6.72	0.54983
-6.4	0.59751
-6.08	0.61727
-5.76	0.64905
-5.44	0.65464
-5.12	0.69072
-4.8	0.75773
-4.48	0.74055
-4.16	0.80842
-3.84	0.81615
-3.52	0.84107
-3.2	0.85052
-2.88	0.85137
-2.56	0.90679
-2.24	0.90851
-1.92	0.92998
-1.6	0.94029
-1.28	0.94201
-0.96	0.96735
-0.64	0.9738
-0.32	0.98582
0	1
0.32	0.97595
0.64	0.94459
0.96	0.91452
1.28	0.95232
1.6	0.91108
1.92	0.90593
2.24	0.89905
2.57	0.85052
2.89	0.82174
3.21	0.79983
3.53	0.7689
3.85	0.77749
4.17	0.71177
4.49	0.69802
4.81	0.64433
5.13	0.65077
5.45	0.62758
5.77	0.59321
6.09	0.59278
6.41	0.55885
6.73	0.51503
7.05	0.52921
7.37	0.49184
7.69	0.48368
8.01	0.47165
8.33	0.45318
8.65	0.42053
8.97	0.43041
9.29	0.4128
9.61	0.4012
9.93	0.39304
10.25	0.34837
10.57	0.34665
10.89	0.33505
11.21	0.30885
11.53	0.28479
11.85	0.2805
12.17	0.28136
12.49	0.24613
12.82	0.23668
13.14	0.23024
13.46	0.20318
13.78	0.18256
14.1	0.17053
14.42	0.15851
14.74	0.13918
15.06	0.14132
15.38	0.13273
15.7	0.10997
16.02	0.10266
16.34	0.10524
16.66	0.07947
16.98	0.08162
17.3	0.07732
17.62	0.07947
17.94	0.05799
18.26	0.04811
18.58	0.04596
18.9	0.03136
19.22	0.03179
19.54	0.02749
19.86	0.02105
20.18	0.02234
20.5	0.01418
20.82	0.00988
21.14	0.01031
21.46	0.00859
21.78	0.00601
22.1	0.00473
22.42	0.00215
22.74	0.00215
23.07	0.00344
23.39	0.00129
23.71	8.59107E-4
24.03	8.59107E-4
24.35	8.59107E-4
24.67	4.29553E-4
24.99	0.00129
25.31	4.29553E-4
25.63	4.29553E-4
25.95	4.29553E-4
26.27	0
26.59	0
26.91	0
27.23	4.29553E-4
27.55	0
27.87	0
28.19	4.29553E-4
28.51	0
28.83	0
29.15	0
29.47	0
29.79	0
30.11	0
30.43	4.29553E-4
30.75	0
31.07	8.59107E-4
31.39	4.29553E-4
31.71	0
32.03	4.29553E-4
32.35	0
32.67	0
32.99	0
33.32	4.29553E-4
33.64	0
33.96	0
34.28	0
34.6	0
34.92	0
35.24	0
35.56	0
35.88	0
36.2	4.29553E-4
36.52	4.29553E-4
36.84	8.59107E-4
37.16	0
37.48	0
37.8	4.29553E-4
38.12	0
38.44	0
38.76	4.29553E-4
39.08	0
39.4	0
39.72	0
40.04	0
40.36	0
40.68	0
41	4.29553E-4
41.32	0
41.64	0
41.96	0
42.28	0
42.6	0
42.92	0
43.24	0
43.57	0
43.89	8.59107E-4
44.21	0
44.53	4.29553E-4
44.85	4.29553E-4
45.17	0
45.49	4.29553E-4
45.81	0
46.13	8.59107E-4
46.45	4.29553E-4
46.77	4.29553E-4
47.09	4.29553E-4
47.41	0
47.73	0
48.05	0
48.37	0
48.69	0
49.01	0
49.33	0
49.65	0
49.97	0
50.29	4.29553E-4
50.61	4.29553E-4
50.93	0.00129
51.25	4.29553E-4
51.57	4.29553E-4
51.89	0
52.21	0
52.53	4.29553E-4
52.85	0
53.17	0
53.49	0
53.82	4.29553E-4
54.14	0
54.46	0
54.78	0
55.1	4.29553E-4
55.42	0.00129
55.74	0
56.06	4.29553E-4
56.38	0
56.7	0
57.02	0
57.34	0
57.66	8.59107E-4
57.98	0
58.3	0
58.62	8.59107E-4
58.94	0
59.26	4.29553E-4
59.58	4.29553E-4
59.9	0
60.22	0
60.54	4.29553E-4
60.86	4.29553E-4
61.18	8.59107E-4
61.5	8.59107E-4
61.82	4.29553E-4
62.14	0
62.46	0
62.78	8.59107E-4
63.1	0
63.42	4.29553E-4
63.74	4.29553E-4
64.07	4.29553E-4
64.39	0.00129
64.71	0.00129
65.03	0.00129
65.35	0
65.67	8.59107E-4
65.99	0.00129
66.31	0.00172
66.63	4.29553E-4
66.95	0
67.27	4.29553E-4
67.59	4.29553E-4
67.91	4.29553E-4
68.23	4.29553E-4
68.55	8.59107E-4
68.87	4.29553E-4
69.19	0.00129
69.51	4.29553E-4
69.83	0
70.15	0
70.47	4.29553E-4
70.79	4.29553E-4
71.11	4.29553E-4
71.43	4.29553E-4
71.75	4.29553E-4
72.07	8.59107E-4
72.39	4.29553E-4
72.71	0
73.03	8.59107E-4
73.35	0.00172
73.67	4.29553E-4
