# Supplementary material for: Single-photon detection and cryogenic reconfigurability in lithium niobate nanophotonic circuits
Source: Nat Commun. 2021 Nov 25;12:6847. doi: 10.1038/s41467-021-27205-8 (PMC8617300; doi:10.1038/s41467-021-27205-8)
Supplement: Supplementary file 3 — Source Data [file 41467_2021_27205_MOESM3_ESM.zip › SourceData/Fig4a_raw_data.txt]

Time	Normalized counts det2	Normalized counts det1
ms
-0.35349	0.1692	0.83456
-0.35049	0.17701	0.82714
-0.34749	0.18469	0.8201
-0.34449	0.19323	0.81141
-0.34149	0.20328	0.80252
-0.33849	0.21137	0.79206
-0.33549	0.21967	0.78339
-0.33249	0.22707	0.77458
-0.32949	0.23541	0.76711
-0.32649	0.24407	0.75913
-0.32349	0.25302	0.74956
-0.32049	0.26149	0.74117
-0.31749	0.27125	0.72881
-0.31449	0.2798	0.71901
-0.31149	0.2903	0.71034
-0.30849	0.29949	0.70143
-0.30549	0.30707	0.69287
-0.30249	0.31661	0.68194
-0.29949	0.32767	0.67266
-0.29649	0.33758	0.66503
-0.29349	0.34828	0.65572
-0.29049	0.35779	0.64539
-0.28749	0.36543	0.63377
-0.28449	0.3755	0.6244
-0.28149	0.38709	0.61331
-0.27849	0.39807	0.60373
-0.27549	0.40801	0.59336
-0.27249	0.42004	0.58352
-0.26949	0.43007	0.57236
-0.26649	0.44074	0.56132
-0.26349	0.4516	0.54912
-0.26049	0.46057	0.53675
-0.25749	0.46993	0.52596
-0.25449	0.47869	0.51505
-0.25149	0.4885	0.50291
-0.24849	0.49906	0.49261
-0.24549	0.50862	0.48123
-0.24249	0.52057	0.47326
-0.23949	0.53069	0.46407
-0.23649	0.54061	0.45329
-0.23349	0.55085	0.44322
-0.23049	0.56175	0.43155
-0.22749	0.5731	0.42275
-0.22449	0.58319	0.41305
-0.22149	0.59391	0.40297
-0.21849	0.60358	0.39244
-0.21549	0.61356	0.38197
-0.21249	0.62371	0.37095
-0.20949	0.634	0.36101
-0.20649	0.64548	0.35116
-0.20349	0.65597	0.3401
-0.20049	0.66788	0.32986
-0.19749	0.67773	0.3215
-0.19449	0.6879	0.3124
-0.19149	0.69784	0.30324
-0.18849	0.70748	0.29307
-0.18549	0.71421	0.28182
-0.18249	0.72207	0.2716
-0.17949	0.73017	0.262
-0.17649	0.73934	0.25266
-0.17349	0.74817	0.24444
-0.17049	0.75713	0.2359
-0.16749	0.76876	0.22668
-0.16449	0.77946	0.21854
-0.16149	0.7882	0.21042
-0.15849	0.79637	0.20199
-0.15549	0.80239	0.19271
-0.15249	0.80985	0.1831
-0.14949	0.81943	0.17432
-0.14649	0.82858	0.16731
-0.14349	0.8372	0.16015
-0.14049	0.84389	0.15203
-0.13749	0.85041	0.144
-0.13449	0.85698	0.13656
-0.13149	0.86461	0.13009
-0.12849	0.87175	0.1232
-0.12549	0.87888	0.11618
-0.12249	0.88627	0.1104
-0.11949	0.89091	0.10331
-0.11649	0.89558	0.0966
-0.11349	0.90327	0.09025
-0.11049	0.91151	0.08462
-0.10749	0.91768	0.07919
-0.10449	0.92291	0.07297
-0.10149	0.9275	0.06743
-0.09849	0.93259	0.06224
-0.09549	0.93771	0.05765
-0.09249	0.94268	0.05262
-0.08949	0.94644	0.04808
-0.08649	0.95186	0.04349
-0.08349	0.95525	0.03923
-0.08049	0.95942	0.03574
-0.07749	0.96277	0.03199
-0.07449	0.96439	0.02843
-0.07149	0.96863	0.02495
-0.06849	0.97227	0.02144
-0.06549	0.97683	0.01874
-0.06249	0.98005	0.01578
-0.05949	0.98464	0.01317
-0.05649	0.98544	0.01111
-0.05349	0.98793	0.00938
-0.05049	0.98996	0.00761
-0.04749	0.99121	0.00601
-0.04449	0.99215	0.00443
-0.04149	0.99409	0.00327
-0.03849	0.99484	0.00234
-0.03549	0.99833	0.0017
-0.03249	0.99952	0.00126
-0.02949	1	0.00113
-0.02649	0.99809	0.00109
-0.02349	0.99841	0.00122
-0.02049	0.99874	0.00164
-0.01749	0.99655	0.00224
-0.01449	0.99309	0.00308
-0.01149	0.99051	0.00417
-0.00849	0.9902	0.00553
-0.00549	0.99064	0.00712
-0.00249	0.98966	0.00834
5.1226E-4	0.99026	0.00902
0.00351	0.99132	0.00855
0.00651	0.99122	0.00739
0.00951	0.98995	0.00596
0.01251	0.99163	0.00476
0.01551	0.99139	0.00358
0.01851	0.99253	0.00264
0.02151	0.99437	0.00184
0.02451	0.99294	0.00129
0.02751	0.99183	0.00104
0.03051	0.99039	0.00109
0.03351	0.98855	0.00128
0.03651	0.99038	0.00167
0.03951	0.9914	0.00236
0.04251	0.99352	0.00332
0.04551	0.9938	0.00442
0.04851	0.9922	0.00573
0.05151	0.98959	0.00706
0.05451	0.98683	0.00863
0.05751	0.98558	0.01056
0.06051	0.98251	0.01279
0.06351	0.97882	0.01535
0.06651	0.97808	0.0179
0.06951	0.97616	0.02063
0.07251	0.97307	0.02381
0.07551	0.96981	0.02705
0.07851	0.964	0.0304
0.08151	0.9599	0.03376
0.08451	0.95776	0.03736
0.08751	0.95438	0.04129
0.09051	0.95023	0.04597
0.09351	0.94623	0.0508
0.09651	0.9404	0.05541
0.09951	0.93433	0.06066
0.10251	0.92966	0.06614
0.10551	0.92292	0.07164
0.10851	0.91773	0.07682
0.11151	0.91192	0.0827
0.11451	0.90381	0.08879
0.11751	0.89524	0.09453
0.12051	0.89177	0.10114
0.12351	0.88663	0.10714
0.12651	0.87905	0.11391
0.12951	0.87299	0.12154
0.13251	0.86733	0.12849
0.13551	0.86189	0.1349
0.13851	0.85578	0.14209
0.14151	0.84969	0.15005
0.14451	0.84128	0.15707
0.14751	0.83384	0.16485
0.15051	0.82447	0.17139
0.15351	0.81535	0.17824
0.15651	0.80774	0.1872
0.15951	0.80084	0.1972
0.16251	0.79068	0.20604
0.16551	0.7793	0.21515
0.16851	0.77032	0.22354
0.17151	0.76148	0.23163
0.17451	0.75295	0.24085
0.17751	0.74312	0.24949
0.18051	0.73262	0.25851
0.18351	0.72226	0.26807
0.18651	0.71422	0.2773
0.18951	0.70553	0.28587
0.19251	0.69608	0.2947
0.19551	0.68763	0.3033
0.19851	0.67838	0.31476
0.20151	0.6693	0.32734
0.20451	0.6606	0.33697
0.20751	0.64996	0.34602
0.21051	0.63968	0.35584
0.21351	0.63004	0.36734
0.21651	0.61866	0.37662
0.21951	0.60803	0.38678
0.22251	0.59725	0.3956
0.22551	0.58676	0.40664
0.22851	0.57811	0.41772
0.23151	0.56813	0.42834
0.23451	0.55823	0.43861
0.23751	0.54674	0.44979
0.24051	0.53736	0.45936
0.24351	0.5265	0.47047
0.24651	0.51333	0.48338
0.24951	0.50429	0.49335
0.25251	0.49357	0.50247
0.25551	0.48322	0.51318
0.25851	0.47368	0.5243
0.26151	0.46278	0.53449
0.26451	0.45141	0.54404
0.26751	0.44095	0.55443
0.27051	0.43025	0.56461
0.27351	0.42041	0.57545
0.27651	0.41109	0.58529
0.27951	0.40314	0.59581
0.28251	0.39304	0.60654
0.28551	0.384	0.61513
0.28851	0.37254	0.6249
0.29151	0.36185	0.63505
0.29451	0.35181	0.64472
0.29751	0.34317	0.65628
0.30051	0.33388	0.66713
0.30351	0.32367	0.67844
0.30651	0.3146	0.68964
0.30951	0.30347	0.69988
0.31251	0.29379	0.70828
0.31551	0.2834	0.7191
0.31851	0.27411	0.72875
0.32151	0.26537	0.73818
0.32451	0.25697	0.74625
0.32751	0.24808	0.75373
0.33051	0.23898	0.76272
0.33351	0.22985	0.7705
0.33651	0.22118	0.77881
0.33951	0.21333	0.78984
0.34251	0.20499	0.80091
0.34551	0.19666	0.80825
0.34851	0.1876	0.81593
0.35151	0.1791	0.82249
0.35451	0.17096	0.82849
0.35751	0.16447	0.8377
0.36051	0.15669	0.84598
0.36351	0.14957	0.85525
0.36651	0.14253	0.86114
0.36951	0.13517	0.86816
0.37251	0.12845	0.87478
0.37551	0.12218	0.8811
0.37851	0.116	0.88742
0.38151	0.10964	0.89453
0.38451	0.10414	0.90067
0.38751	0.0987	0.90449
0.39051	0.09281	0.90822
0.39351	0.08754	0.91345
0.39651	0.08199	0.91878
0.39951	0.07711	0.92563
0.40251	0.07138	0.93334
0.40551	0.06678	0.93767
0.40851	0.06221	0.94292
0.41151	0.05832	0.94976
0.41451	0.05432	0.95478
0.41751	0.05071	0.95925
0.42051	0.04674	0.96393
0.42351	0.04299	0.96864
0.42651	0.03929	0.97034
0.42951	0.03614	0.97124
0.43251	0.03269	0.97323
0.43551	0.02987	0.97712
0.43851	0.02739	0.97778
0.44151	0.02523	0.98186
0.44451	0.02314	0.98657
0.44751	0.02127	0.99086
0.45051	0.01942	0.99376
0.45351	0.0181	0.99254
0.45651	0.01687	0.99384
0.45951	0.01606	0.99351
0.46251	0.01543	0.99161
0.46551	0.01504	0.99036
0.46851	0.01498	0.99004
0.47151	0.01486	0.99085
0.47451	0.01487	0.9943
0.47751	0.01518	0.99475
0.48051	0.01559	0.99566
0.48351	0.01679	0.99621
0.48651	0.01766	0.99596
0.48951	0.01882	0.99226
0.49251	0.02031	0.99341
0.49551	0.02162	0.99436
0.49851	0.0228	0.99188
0.50151	0.02272	0.99049
0.50451	0.02226	0.98867
0.50751	0.0209	0.98785
0.51051	0.01981	0.98928
0.51351	0.01846	0.98839
0.51651	0.01762	0.99109
0.51951	0.01649	0.99234
0.52251	0.01546	0.99399
0.52551	0.01458	0.99677
0.52851	0.01422	0.99847
0.53151	0.01424	1
0.53451	0.01432	0.99985
0.53751	0.01442	0.99965
0.54051	0.01533	0.998
0.54351	0.01613	0.99548
0.54651	0.0173	0.99302
0.54951	0.01852	0.99104
0.55251	0.01971	0.98904
0.55551	0.02141	0.9881
0.55851	0.02338	0.98812
0.56151	0.0256	0.98603
0.56451	0.0285	0.98159
0.56751	0.03062	0.9781
0.57051	0.03317	0.97456
0.57351	0.03513	0.9703
0.57651	0.03816	0.96544
0.57951	0.04229	0.9612
0.58251	0.04623	0.95729
0.58551	0.05042	0.95651
0.58851	0.05396	0.95304
0.59151	0.0584	0.95087
0.59451	0.06297	0.94361
0.59751	0.06754	0.93559
0.60051	0.07216	0.93032
0.60351	0.07726	0.92473
0.60651	0.08275	0.91993
0.60951	0.0879	0.91508
0.61251	0.09395	0.911
0.61551	0.09991	0.90484
0.61851	0.10649	0.89854
0.62151	0.11195	0.89259
0.62451	0.11863	0.88508
0.62751	0.12519	0.87848
0.63051	0.13279	0.87152
0.63351	0.13976	0.86498
0.63651	0.14708	0.85786
0.63951	0.1525	0.84991
0.64251	0.15951	0.84273
0.64551	0.16676	0.83541
0.64851	0.17389	0.82802
0.65151	0.18232	0.82117
0.65451	0.19081	0.8137
0.65751	0.19975	0.80327
0.66051	0.20856	0.79656
0.66351	0.21657	0.78694
0.66651	0.22399	0.77886
0.66951	0.23293	0.77038
0.67251	0.24156	0.7629
0.67551	0.25063	0.75446
0.67851	0.25849	0.74547
0.68151	0.26629	0.73617
0.68451	0.27671	0.72483
0.68751	0.28619	0.71634
0.69051	0.29507	0.70655
0.69351	0.30445	0.69594
0.69651	0.31462	0.68769
0.69951	0.3254	0.67649
0.70251	0.3352	0.66632
0.70551	0.34585	0.65639
0.70851	0.35553	0.64899
0.71151	0.36346	0.64001
0.71451	0.37135	0.62883
0.71751	0.3815	0.61883
0.72051	0.39292	0.6071
0.72351	0.40396	0.59709
0.72651	0.41436	0.58623
0.72951	0.42589	0.57507
0.73251	0.43585	0.56381
0.73551	0.44517	0.55329
0.73851	0.45408	0.5436
0.74151	0.46515	0.5319
0.74451	0.47666	0.51929
0.74751	0.48929	0.50753
0.75051	0.49881	0.49522
0.75351	0.50942	0.48588
0.75651	0.51915	0.47659
0.75951	0.52856	0.46533
0.76251	0.53853	0.4557
0.76551	0.54779	0.4448
0.76851	0.55803	0.43466
0.77151	0.56796	0.42527
0.77451	0.57838	0.41485
0.77751	0.58729	0.40395
0.78051	0.59909	0.39375
0.78351	0.61069	0.38252
0.78651	0.62344	0.37317
0.78951	0.63263	0.36253
0.79251	0.64298	0.35294
0.79551	0.6536	0.34326
0.79851	0.66222	0.33213
0.80151	0.6726	0.32308
0.80451	0.68313	0.3144
0.80751	0.69253	0.30597
0.81051	0.70274	0.29626
0.81351	0.7122	0.28638
0.81651	0.71985	0.27655
0.81951	0.72754	0.26743
0.82251	0.73681	0.25797
0.82551	0.74619	0.24811
0.82851	0.75674	0.23758
0.83151	0.7654	0.22917
0.83451	0.77151	0.22063
0.83751	0.77953	0.21321
0.84051	0.78856	0.20467
0.84351	0.7953	0.19726
0.84651	0.80452	0.18826
0.84951	0.8162	0.17925
0.85251	0.82381	0.17036
0.85551	0.83134	0.16249
0.85851	0.83778	0.15498
0.86151	0.84727	0.14752
0.86451	0.85525	0.14016
0.86751	0.86155	0.13249
0.87051	0.86754	0.12501
0.87351	0.8729	0.11821
0.87651	0.87772	0.11151
0.87951	0.8849	0.10489
0.88251	0.89274	0.09833
0.88551	0.90101	0.09212
0.88851	0.90842	0.08604
0.89151	0.91462	0.08074
0.89451	0.922	0.07476
0.89751	0.92876	0.06948
0.90051	0.93214	0.06459
0.90351	0.93505	0.05987
0.90651	0.93818	0.05479
0.90951	0.94497	0.04998
0.91251	0.9492	0.04553
0.91551	0.95317	0.04122
0.91851	0.95707	0.03688
0.92151	0.96019	0.0332
0.92451	0.96252	0.0295
0.92751	0.96706	0.02601
0.93051	0.97186	0.02272
0.93351	0.97717	0.01973
0.93651	0.98099	0.01676
0.93951	0.98182	0.01441
0.94251	0.98447	0.01208
0.94551	0.98707	0.00979
0.94851	0.98922	0.008
0.95151	0.99076	0.00626
0.95451	0.99157	0.00484
0.95751	0.99304	0.00364
0.96051	0.99266	0.00274
0.96351	0.99341	0.00208
0.96651	0.9958	0.00156
0.96951	0.99715	0.00124
0.97251	0.99525	0.00112
0.97551	0.99363	0.00123
0.97851	0.99335	0.00157
0.98151	0.99391	0.0021
0.98451	0.99136	0.00283
0.98751	0.99088	0.00381
0.99051	0.99006	0.00507
0.99351	0.98929	0.00643
0.99651	0.98802	0.00769
0.99951	0.9894	0.00847
1.00251	0.98849	0.00846
1.00551	0.98932	0.0077
1.00851	0.99034	0.00652
1.01151	0.99052	0.00528
1.01451	0.99192	0.0038
1.01751	0.99242	0.00274
1.02051	0.99148	0.00208
1.02351	0.9916	0.00151
1.02651	0.99264	0.00115
1.02951	0.99231	0.00112
1.03251	0.99041	0.00124
1.03551	0.98847	0.00149
1.03851	0.9861	0.00198
1.04151	0.98833	0.00277
1.04451	0.98762	0.00387
1.04751	0.98872	0.00512
1.05051	0.98757	0.00659
1.05351	0.98709	0.00803
1.05651	0.98658	0.00993
1.05951	0.98303	0.0121
1.06251	0.98104	0.01472
1.06551	0.97857	0.01701
1.06851	0.97582	0.0194
1.07151	0.97278	0.02241
1.07451	0.96846	0.02559
1.07751	0.96492	0.02891
1.08051	0.96157	0.03225
1.08351	0.9574	0.03645
1.08651	0.95388	0.04019
1.08951	0.94933	0.04423
1.09251	0.94586	0.0491
1.09551	0.94066	0.05425
1.09851	0.93713	0.05973
1.10151	0.93222	0.0647
1.10451	0.92809	0.06973
1.10751	0.9219	0.07493
1.11051	0.91532	0.08022
1.11351	0.90824	0.08629
1.11651	0.90181	0.09247
1.11951	0.89556	0.09871
1.12251	0.8909	0.10511
1.12551	0.88624	0.11139
1.12851	0.87909	0.11808
1.13151	0.87058	0.12559
1.13451	0.86366	0.13184
1.13751	0.85681	0.13818
1.14051	0.85075	0.14593
1.14351	0.84352	0.15324
1.14651	0.83481	0.16044
1.14951	0.82435	0.16811
1.15251	0.81492	0.17606
1.15551	0.80808	0.18592
1.15851	0.8019	0.19516
1.16151	0.79352	0.20298
1.16451	0.78471	0.21195
1.16751	0.77629	0.22039
1.17051	0.7671	0.22908
1.17351	0.75873	0.23747
1.17651	0.74797	0.24732
1.17951	0.73788	0.25614
1.18251	0.72663	0.2647
1.18551	0.7168	0.27495
1.18851	0.7082	0.28476
1.19151	0.69919	0.2928
1.19451	0.69039	0.30183
1.19751	0.68143	0.31158
1.20051	0.67343	0.32223
1.20351	0.66339	0.33307
1.20651	0.65307	0.34308
1.20951	0.64264	0.35265
1.21251	0.63209	0.36223
1.21551	0.62387	0.37159
1.21851	0.61358	0.38158
1.22151	0.60361	0.39238
1.22451	0.59182	0.40251
1.22751	0.58178	0.41335
1.23051	0.57166	0.4244
1.23351	0.5593	0.43405
1.23651	0.54707	0.44408
1.23951	0.53819	0.45544
1.24251	0.52953	0.46589
1.24551	0.52064	0.477
1.24851	0.51056	0.48817
1.25151	0.50077	0.50131
1.25451	0.49185	0.51174
1.25751	0.47975	0.52214
1.26051	0.46657	0.53251
1.26351	0.45598	0.5425
1.26651	0.44462	0.55246
1.26951	0.43474	0.56046
1.27251	0.42455	0.57068
1.27551	0.41557	0.58251
1.27851	0.40588	0.59411
1.28151	0.39564	0.60406
1.28451	0.38583	0.61473
1.28751	0.37447	0.62439
1.29051	0.36368	0.63352
1.29351	0.35307	0.64436
1.29651	0.34425	0.65498
1.29951	0.33583	0.66537
1.30251	0.32648	0.67338
1.30551	0.31562	0.68242
1.30851	0.30697	0.69115
1.31151	0.29792	0.70037
1.31451	0.28788	0.71088
1.31751	0.27826	0.72185
1.32051	0.26842	0.733
1.32351	0.25992	0.74112
1.32651	0.25112	0.75077
1.32951	0.24223	0.75862
1.33251	0.23289	0.76959
1.33551	0.22419	0.77987
1.33851	0.21546	0.78884
1.34151	0.20797	0.79535
1.34451	0.19957	0.80161
1.34751	0.19115	0.8095
1.35051	0.18345	0.81891
1.35351	0.17516	0.82891
1.35651	0.16811	0.83724
1.35951	0.1601	0.8438
1.36251	0.15302	0.84962
1.36551	0.14529	0.85632
1.36851	0.13912	0.86339
1.37151	0.1331	0.87239
1.37451	0.12628	0.87781
1.37751	0.11946	0.88375
1.38051	0.11345	0.88833
1.38351	0.10736	0.89352
1.38651	0.10148	0.90121
1.38951	0.09561	0.90751
1.39251	0.0897	0.9143
1.39551	0.0843	0.92025
1.39851	0.07812	0.92539
1.40151	0.07327	0.92934
1.40451	0.06891	0.9352
1.40751	0.06431	0.94112
1.41051	0.05971	0.94924
1.41351	0.05571	0.95298
1.41651	0.05146	0.9584
1.41951	0.04787	0.96181
1.42251	0.04432	0.96571
1.42551	0.04033	0.96734
1.42851	0.03702	0.96977
1.43151	0.03334	0.9708
1.43451	0.03043	0.97616
1.43751	0.02787	0.97677
1.44051	0.02558	0.97862
1.44351	0.02353	0.9827
1.44651	0.02195	0.98497
1.44951	0.02045	0.98885
1.45251	0.0187	0.98947
1.45551	0.01703	0.99044
1.45851	0.01612	0.9915
1.46151	0.01514	0.99103
1.46451	0.0146	0.9939
1.46751	0.01414	0.99351
1.47051	0.01397	0.99376
1.47351	0.01403	0.99535
1.47651	0.01444	0.99496
1.47951	0.01525	0.99415
1.48251	0.01647	0.99541
1.48551	0.01757	0.9947
1.48851	0.01874	0.99466
1.49151	0.01987	0.99411
1.49451	0.0209	0.99445
1.49751	0.02226	0.9924
1.50051	0.02305	0.99161
1.50351	0.02253	0.98862
1.50651	0.02152	0.99034
1.50951	0.02047	0.98928
1.51251	0.019	0.98888
1.51551	0.01742	0.99265
1.51851	0.01589	0.99184
1.52151	0.01511	0.99487
1.52451	0.01469	0.99646
1.52751	0.0138	0.99894
1.53051	0.01396	0.99651
1.53351	0.01433	0.99689
1.53651	0.01454	0.99743
1.53951	0.0151	0.99618
1.54251	0.01608	0.99595
1.54551	0.01727	0.99537
1.54851	0.01818	0.99415
1.55151	0.01922	0.99124
1.55451	0.02076	0.99052
1.55751	0.02292	0.99136
1.56051	0.02493	0.9885
1.56351	0.02773	0.98541
1.56651	0.0303	0.98119
1.56951	0.03235	0.9773
1.57251	0.03491	0.97355
1.57551	0.03771	0.96827
1.57851	0.04105	0.96387
1.58151	0.04467	0.9595
1.58451	0.04873	0.95658
1.58751	0.05266	0.95476
1.59051	0.05672	0.95222
1.59351	0.06152	0.94715
1.59651	0.06611	0.94102
1.59951	0.0711	0.93451
1.60251	0.07624	0.92875
1.60551	0.08145	0.92447
1.60851	0.08674	0.92036
1.61151	0.09262	0.91386
1.61451	0.0976	0.90609
1.61751	0.10291	0.89936
1.62051	0.10924	0.89311
1.62351	0.11548	0.88615
1.62651	0.12224	0.88028
1.62951	0.12849	0.87492
1.63251	0.13653	0.87025
1.63551	0.14389	0.86524
1.63851	0.15004	0.8562
1.64151	0.1567	0.84762
1.64451	0.16344	0.83965
1.64751	0.17086	0.83334
1.65051	0.17929	0.82708
1.65351	0.18764	0.81852
1.65651	0.19584	0.80817
1.65951	0.20402	0.79894
1.66251	0.2137	0.79063
1.66551	0.22232	0.78105
1.66851	0.23022	0.77249
1.67151	0.23925	0.76498
1.67451	0.24765	0.75498
1.67751	0.25597	0.74442
1.68051	0.26437	0.73639
1.68351	0.27338	0.72583
1.68651	0.2841	0.71689
1.68951	0.29379	0.70705
1.69251	0.30321	0.69737
1.69551	0.31242	0.68974
1.69851	0.32257	0.67969
1.70151	0.3332	0.67095
1.70451	0.34324	0.66232
1.70751	0.35326	0.65464
1.71051	0.36364	0.64465
1.71351	0.37371	0.63237
1.71651	0.38436	0.61998
1.71951	0.39249	0.60847
1.72251	0.40129	0.59858
1.72551	0.41019	0.58939
1.72851	0.42046	0.57695
1.73151	0.43115	0.56472
1.73451	0.44161	0.55427
1.73751	0.4532	0.54482
1.74051	0.46326	0.53484
1.74351	0.47261	0.52396
1.74651	0.48346	0.51321
1.74951	0.49366	0.50288
1.75251	0.50398	0.49215
1.75551	0.51548	0.48033
1.75851	0.52712	0.46915
1.76151	0.53861	0.45993
1.76451	0.54826	0.44806
1.76751	0.55632	0.4381
1.77051	0.56635	0.42878
1.77351	0.57618	0.41926
1.77651	0.58851	0.40852
1.77951	0.5985	0.39817
1.78251	0.60963	0.38736
1.78551	0.62076	0.37695
1.78851	0.63071	0.36712
1.79151	0.63931	0.35698
1.79451	0.65083	0.34692
1.79751	0.66269	0.3363
1.80051	0.67171	0.32723
1.80351	0.68118	0.3178
1.80651	0.6912	0.30838
1.80951	0.6994	0.29947
1.81251	0.70744	0.28891
1.81551	0.71641	0.27852
1.81851	0.72535	0.26928
1.82151	0.73273	0.26024
1.82451	0.7429	0.25081
1.82751	0.7526	0.24114
1.83051	0.76211	0.23166
1.83351	0.77173	0.22314
1.83651	0.7793	0.21525
1.83951	0.78775	0.20666
1.84251	0.79562	0.19786
1.84551	0.80146	0.19003
1.84851	0.81343	0.1813
1.85151	0.82045	0.17334
1.85451	0.82891	0.16642
1.85751	0.83662	0.15819
1.86051	0.84618	0.14985
1.86351	0.85464	0.14266
1.86651	0.86295	0.13445
1.86951	0.8671	0.12759
1.87251	0.87395	0.12129
1.87551	0.88006	0.11473
1.87851	0.88841	0.10789
1.88151	0.89278	0.10076
1.88451	0.89897	0.09452
1.88751	0.90422	0.08873
1.89051	0.91037	0.08272
1.89351	0.9174	0.07705
1.89651	0.92196	0.0716
1.89951	0.92807	0.06601
1.90251	0.93239	0.06146
1.90551	0.93822	0.05664
1.90851	0.94252	0.0525
1.91151	0.94819	0.04773
1.91451	0.95296	0.04322
1.91751	0.95732	0.03864
1.92051	0.95932	0.03438
1.92351	0.96007	0.03059
1.92651	0.96328	0.02699
1.92951	0.96759	0.02361
1.93251	0.97185	0.02073
1.93551	0.97616	0.01777
1.93851	0.97851	0.01512
1.94151	0.98182	0.01267
1.94451	0.98628	0.01028
1.94751	0.99019	0.00823
1.95051	0.99149	0.00676
1.95351	0.99259	0.00536
1.95651	0.99395	0.00412
1.95951	0.99502	0.003
1.96251	0.99823	0.00224
1.96551	0.99841	0.0017
1.96851	0.99798	0.00125
1.97151	0.99683	0.0011
1.97451	0.99726	0.00119
1.97751	0.99721	0.00153
1.98051	0.99663	0.00198
1.98351	0.99371	0.00265
1.98651	0.9923	0.00355
1.98951	0.98881	0.00474
1.99251	0.98702	0.00636
1.99551	0.98736	0.00765
1.99851	0.98752	0.00868
2.00151	0.98953	0.00888
2.00451	0.99004	0.0082
2.00751	0.98994	0.00696
2.01051	0.98989	0.00543
2.01351	0.99079	0.00425
2.01651	0.99184	0.00314
2.01951	0.99087	0.00225
2.02251	0.99101	0.00164
2.02551	0.99221	0.0013
2.02851	0.99227	0.00112
2.03151	0.99195	0.00112
2.03451	0.99229	0.00138
2.03751	0.9906	0.00181
2.04051	0.99299	0.00243
2.04351	0.99326	0.00332
2.04651	0.99363	0.00455
2.04951	0.99107	0.00591
2.05251	0.98868	0.00747
2.05551	0.98748	0.00948
2.05851	0.98675	0.01152
2.06151	0.983	0.01377
2.06451	0.97963	0.01626
2.06751	0.97567	0.01891
2.07051	0.97415	0.02176
2.07351	0.97171	0.02478
2.07651	0.96883	0.02791
2.07951	0.96265	0.0312
2.08251	0.95612	0.03501
2.08551	0.95409	0.03907
2.08851	0.95079	0.04283
2.09151	0.94932	0.04689
2.09451	0.94567	0.0518
2.09751	0.94084	0.05619
2.10051	0.93514	0.06143
2.10351	0.92906	0.06721
2.10651	0.92363	0.07279
2.10951	0.9196	0.07816
2.11251	0.91203	0.08383
2.11551	0.90623	0.09038
2.11851	0.89854	0.09581
2.12151	0.89164	0.10237
2.12451	0.88242	0.10899
2.12751	0.87412	0.11588
2.13051	0.87108	0.12315
2.13351	0.86607	0.13037
2.13651	0.85912	0.13717
2.13951	0.85231	0.14442
2.14251	0.84666	0.1512
2.14551	0.83957	0.15757
2.14851	0.82817	0.16438
2.15151	0.81908	0.17301
2.15451	0.81026	0.18218
2.15751	0.80485	0.19092
2.16051	0.79691	0.20006
2.16351	0.78708	0.20955
2.16651	0.77856	0.21801
2.16951	0.77004	0.22736
2.17251	0.76263	0.23632
2.17551	0.75344	0.24446
2.17851	0.74276	0.25329
2.18151	0.73213	0.26235
2.18451	0.72212	0.27064
2.18751	0.71387	0.28104
2.19051	0.70452	0.29
2.19351	0.69579	0.29962
2.19651	0.68734	0.30894
2.19951	0.67916	0.31829
2.20251	0.66978	0.32789
2.20551	0.65929	0.33788
2.20851	0.64762	0.34812
2.21151	0.63939	0.35716
2.21451	0.62827	0.36714
2.21751	0.61737	0.37798
2.22051	0.6055	0.38778
2.22351	0.5926	0.39816
2.22651	0.58503	0.41031
2.22951	0.5743	0.41988
2.23251	0.56535	0.43014
2.23551	0.55482	0.44047
2.23851	0.54327	0.45033
2.24151	0.53232	0.46005
2.24451	0.52176	0.47229
2.24751	0.51254	0.48443
2.25051	0.50199	0.4972
2.25351	0.49048	0.50959
2.25651	0.47875	0.52071
2.25951	0.46785	0.5306
2.26251	0.45714	0.53909
2.26551	0.44807	0.54783
2.26851	0.4387	0.55643
2.27151	0.42976	0.56709
2.27451	0.41872	0.57816
2.27751	0.41099	0.58895
2.28051	0.40127	0.59915
2.28351	0.38998	0.60922
2.28651	0.37867	0.61889
2.28951	0.36875	0.62916
2.29251	0.35874	0.64175
2.29551	0.34913	0.65338
2.29851	0.34055	0.66428
2.30151	0.3304	0.67243
2.30451	0.3212	0.68417
2.30751	0.31041	0.69366
2.31051	0.30022	0.70404
2.31351	0.29005	0.712
2.31651	0.28056	0.72185
2.31951	0.27054	0.7308
2.32251	0.26159	0.73859
2.32551	0.25415	0.74654
2.32851	0.24576	0.75692
2.33151	0.23769	0.76786
2.33451	0.22783	0.77743
2.33751	0.2194	0.78691
2.34051	0.21071	0.79433
2.34351	0.20178	0.8025
2.34651	0.19333	0.80813
2.34951	0.18395	0.81549
2.35251	0.17639	0.82513
2.35551	0.16965	0.83454
2.35851	0.16272	0.84302
2.36151	0.15545	0.85179
2.36451	0.14827	0.85756
2.36751	0.14149	0.86429
2.37051	0.13412	0.87124
2.37351	0.12614	0.87773
2.37651	0.11935	0.88149
2.37951	0.11406	0.8868
2.38251	0.1086	0.89411
2.38551	0.10292	0.90171
2.38851	0.09663	0.90698
2.39151	0.09134	0.91073
2.39451	0.08592	0.91666
2.39751	0.08031	0.92038
2.40051	0.07489	0.92813
2.40351	0.06936	0.93511
2.40651	0.06402	0.94158
2.40951	0.05992	0.94563
2.41251	0.0571	0.95155
2.41551	0.05318	0.9558
2.41851	0.04976	0.96029
2.42151	0.04565	0.96122
2.42451	0.04211	0.96392
2.42751	0.03829	0.9686
2.43051	0.03455	0.96848
2.43351	0.03156	0.97276
2.43651	0.02876	0.97596
2.43951	0.02643	0.97911
2.44251	0.02431	0.98342
2.44551	0.02251	0.98762
2.44851	0.02054	0.99089
2.45151	0.01913	0.99446
2.45451	0.01766	0.9948
2.45751	0.01647	0.99598
2.46051	0.01554	0.99598
2.46351	0.01504	0.99353
2.46651	0.01495	0.99133
2.46951	0.01454	0.99212
2.47251	0.01456	0.99415
2.47551	0.01478	0.99556
2.47851	0.0153	0.99672
2.48151	0.01623	0.99798
2.48451	0.01703	0.997
2.48751	0.01804	0.99439
2.49051	0.01912	0.9938
2.49351	0.02095	0.99468
2.49651	0.0223	0.99304
2.49951	0.02317	0.99168
2.50251	0.02345	0.98904
2.50551	0.02246	0.98677
2.50851	0.02105	0.98813
2.51151	0.01966	0.98957
2.51451	0.01838	0.99147
2.51751	0.01722	0.99176
2.52051	0.01583	0.99246
2.52351	0.01479	0.99517
2.52651	0.01429	0.99362
2.52951	0.01407	0.9951
2.53251	0.01424	0.99632
2.53551	0.01429	0.99541
2.53851	0.01449	0.99631
2.54151	0.01529	0.99576
2.54451	0.01662	0.99444
2.54751	0.01811	0.99393
2.55051	0.0196	0.99222
2.55351	0.02072	0.9919
2.55651	0.02256	0.99078
2.55951	0.02434	0.9874
2.56251	0.02686	0.98333
2.56551	0.02906	0.979
2.56851	0.03134	0.97636
2.57151	0.03407	0.97356
2.57451	0.03668	0.97099
2.57751	0.03999	0.96524
2.58051	0.04358	0.96225
2.58351	0.04742	0.95896
2.58651	0.05139	0.95442
2.58951	0.05515	0.95169
2.59251	0.05952	0.94663
2.59551	0.06383	0.94091
2.59851	0.06879	0.93441
2.60151	0.07419	0.92947
2.60451	0.07905	0.92634
2.60751	0.08443	0.92326
2.61051	0.0899	0.91764
2.61351	0.09553	0.90979
2.61651	0.10077	0.90128
2.61951	0.10617	0.89409
2.62251	0.11225	0.89001
2.62551	0.11885	0.88344
2.62851	0.12583	0.87772
2.63151	0.13338	0.87062
2.63451	0.14037	0.86537
2.63751	0.14762	0.85759
2.64051	0.1545	0.85021
2.64351	0.16176	0.84168
