# Supplementary material for: Single-photon detection and cryogenic reconfigurability in lithium niobate nanophotonic circuits
Source: Nat Commun. 2021 Nov 25;12:6847. doi: 10.1038/s41467-021-27205-8 (PMC8617300; doi:10.1038/s41467-021-27205-8)
Supplement: Supplementary file 3 — Source Data [file 41467_2021_27205_MOESM3_ESM.zip › SourceData/Fig4b_raw_data.txt]

Voltage	Normalized counts Det1	Normalized counts Det2
V
-10.09914	0.02162	0.99436
-9.97914	0.0228	0.99188
-9.85914	0.02272	0.99049
-9.73914	0.02226	0.98867
-9.61914	0.0209	0.98785
-9.49914	0.01981	0.98928
-9.37914	0.01846	0.98839
-9.25914	0.01762	0.99109
-9.13914	0.01649	0.99234
-9.01914	0.01546	0.99399
-8.89914	0.01458	0.99677
-8.77914	0.01422	0.99847
-8.65914	0.01424	1
-8.53914	0.01432	0.99985
-8.41914	0.01442	0.99965
-8.29914	0.01533	0.998
-8.17914	0.01613	0.99548
-8.05914	0.0173	0.99302
-7.93914	0.01852	0.99104
-7.81914	0.01971	0.98904
-7.69914	0.02141	0.9881
-7.57914	0.02338	0.98812
-7.45914	0.0256	0.98603
-7.33914	0.0285	0.98159
-7.21914	0.03062	0.9781
-7.09914	0.03317	0.97456
-6.97914	0.03513	0.9703
-6.85914	0.03816	0.96544
-6.73914	0.04229	0.9612
-6.61914	0.04623	0.95729
-6.49914	0.05042	0.95651
-6.37914	0.05396	0.95304
-6.25914	0.0584	0.95087
-6.13914	0.06297	0.94361
-6.01914	0.06754	0.93559
-5.89914	0.07216	0.93032
-5.77914	0.07726	0.92473
-5.65914	0.08275	0.91993
-5.53914	0.0879	0.91508
-5.41914	0.09395	0.911
-5.29914	0.09991	0.90484
-5.17914	0.10649	0.89854
-5.05914	0.11195	0.89259
-4.93914	0.11863	0.88508
-4.81914	0.12519	0.87848
-4.69914	0.13279	0.87152
-4.57914	0.13976	0.86498
-4.45914	0.14708	0.85786
-4.33914	0.1525	0.84991
-4.21914	0.15951	0.84273
-4.09914	0.16676	0.83541
-3.97914	0.17389	0.82802
-3.85914	0.18232	0.82117
-3.73914	0.19081	0.8137
-3.61914	0.19975	0.80327
-3.49914	0.20856	0.79656
-3.37914	0.21657	0.78694
-3.25914	0.22399	0.77886
-3.13914	0.23293	0.77038
-3.01914	0.24156	0.7629
-2.89914	0.25063	0.75446
-2.77914	0.25849	0.74547
-2.65914	0.26629	0.73617
-2.53914	0.27671	0.72483
-2.41914	0.28619	0.71634
-2.29914	0.29507	0.70655
-2.17914	0.30445	0.69594
-2.05914	0.31462	0.68769
-1.93914	0.3254	0.67649
-1.81914	0.3352	0.66632
-1.69914	0.34585	0.65639
-1.57914	0.35553	0.64899
-1.45914	0.36346	0.64001
-1.33914	0.37135	0.62883
-1.21914	0.3815	0.61883
-1.09914	0.39292	0.6071
-0.97914	0.40396	0.59709
-0.85914	0.41436	0.58623
-0.73914	0.42589	0.57507
-0.61914	0.43585	0.56381
-0.49914	0.44517	0.55329
-0.37914	0.45408	0.5436
-0.25914	0.46515	0.5319
-0.13914	0.47666	0.51929
-0.01914	0.48929	0.50753
0.10086	0.49881	0.49522
0.22086	0.50942	0.48588
0.34086	0.51915	0.47659
0.46086	0.52856	0.46533
0.58086	0.53853	0.4557
0.70086	0.54779	0.4448
0.82086	0.55803	0.43466
0.94086	0.56796	0.42527
1.06086	0.57838	0.41485
1.18086	0.58729	0.40395
1.30086	0.59909	0.39375
1.42086	0.61069	0.38252
1.54086	0.62344	0.37317
1.66086	0.63263	0.36253
1.78086	0.64298	0.35294
1.90086	0.6536	0.34326
2.02086	0.66222	0.33213
2.14086	0.6726	0.32308
2.26086	0.68313	0.3144
2.38086	0.69253	0.30597
2.50086	0.70274	0.29626
2.62086	0.7122	0.28638
2.74086	0.71985	0.27655
2.86086	0.72754	0.26743
2.98086	0.73681	0.25797
3.10086	0.74619	0.24811
3.22086	0.75674	0.23758
3.34086	0.7654	0.22917
3.46086	0.77151	0.22063
3.58086	0.77953	0.21321
3.70086	0.78856	0.20467
3.82086	0.7953	0.19726
3.94086	0.80452	0.18826
4.06086	0.8162	0.17925
4.18086	0.82381	0.17036
4.30086	0.83134	0.16249
4.42086	0.83778	0.15498
4.54086	0.84727	0.14752
4.66086	0.85525	0.14016
4.78086	0.86155	0.13249
4.90086	0.86754	0.12501
5.02086	0.8729	0.11821
5.14086	0.87772	0.11151
5.26086	0.8849	0.10489
5.38086	0.89274	0.09833
5.50086	0.90101	0.09212
5.62086	0.90842	0.08604
5.74086	0.91462	0.08074
5.86086	0.922	0.07476
5.98086	0.92876	0.06948
6.10086	0.93214	0.06459
6.22086	0.93505	0.05987
6.34086	0.93818	0.05479
6.46086	0.94497	0.04998
6.58086	0.9492	0.04553
6.70086	0.95317	0.04122
6.82086	0.95707	0.03688
6.94086	0.96019	0.0332
7.06086	0.96252	0.0295
7.18086	0.96706	0.02601
7.30086	0.97186	0.02272
7.42086	0.97717	0.01973
7.54086	0.98099	0.01676
7.66086	0.98182	0.01441
7.78086	0.98447	0.01208
7.90086	0.98707	0.00979
8.02086	0.98922	0.008
8.14086	0.99076	0.00626
8.26086	0.99157	0.00484
8.38086	0.99304	0.00364
8.50086	0.99266	0.00274
8.62086	0.99341	0.00208
8.74086	0.9958	0.00156
8.86086	0.99715	0.00124
8.98086	0.99525	0.00112
9.10086	0.99363	0.00123
9.22086	0.99335	0.00157
9.34086	0.99391	0.0021
9.46086	0.99136	0.00283
9.58086	0.99088	0.00381
9.70086	0.99006	0.00507
9.82086	0.98929	0.00643
9.94086	0.98802	0.00769
10.06086	0.9894	0.00847
