# Supplementary material for: Single-photon detection and cryogenic reconfigurability in lithium niobate nanophotonic circuits
Source: Nat Commun. 2021 Nov 25;12:6847. doi: 10.1038/s41467-021-27205-8 (PMC8617300; doi:10.1038/s41467-021-27205-8)
Supplement: Supplementary file 3 — Source Data [file 41467_2021_27205_MOESM3_ESM.zip › SourceData/Fig4c_0V_raw_data.txt]

Wavelength	Normalized counts det1	Normalized counts det2
nm	dB	dB
1530	-4.50913	-3.82224
1530.05	-4.58288	-3.68309
1530.1	-4.7277	-3.48149
1530.15	-4.92896	-3.33139
1530.2	-5.02191	-3.11968
1530.25	-5.25243	-3.03402
1530.3	-5.45513	-2.89032
1530.35	-5.75014	-2.78558
1530.4	-5.91057	-2.71333
1530.45	-5.89866	-2.68901
1530.5	-5.9168	-2.7152
1530.55	-5.90398	-2.72022
1530.6	-6.91543	-2.35464
1530.65	-7.32367	-2.27413
1530.7	-7.45858	-2.17133
1530.75	-7.82337	-2.08728
1530.8	-8.09453	-1.94238
1530.85	-8.3843	-1.81748
1530.9	-8.68136	-1.69388
1530.95	-9.11385	-1.61283
1531	-9.36812	-1.64206
1531.05	-9.86656	-1.56656
1531.1	-9.88477	-1.54386
1531.15	-10.69959	-1.4257
1531.2	-11.25063	-1.40654
1531.25	-11.51148	-1.30605
1531.3	-11.96309	-1.25244
1531.35	-12.39963	-1.20208
1531.4	-12.90583	-1.11291
1531.45	-13.58796	-0.9939
1531.5	-13.51666	-0.97825
1531.55	-14.5077	-0.88939
1531.6	-15.36011	-0.91058
1531.65	-16.10048	-0.87697
1531.7	-16.04526	-0.88195
1531.75	-15.91712	-0.90442
1531.8	-18.25825	-0.9719
1531.85	-18.69512	-0.94258
1531.9	-19.43633	-0.97637
1531.95	-19.58557	-0.89274
1532	-19.62052	-0.87922
1532.05	-19.35455	-0.81218
1532.1	-19.26312	-0.79591
1532.15	-18.57962	-0.73163
1532.2	-18.33805	-0.75489
1532.25	-17.34307	-0.78034
1532.3	-17.26906	-0.77493
1532.35	-16.21506	-0.86851
1532.4	-15.65153	-0.93079
1532.45	-14.9802	-0.9345
1532.5	-14.23618	-0.91436
1532.55	-14.33277	-0.92686
1532.6	-12.96973	-0.91433
1532.65	-12.07046	-0.90453
1532.7	-11.61023	-0.92978
1532.75	-11.15675	-0.88361
1532.8	-10.73738	-0.96858
1532.85	-10.23597	-1.02533
1532.9	-9.76007	-1.10698
1532.95	-9.52046	-1.2275
1533	-9.09942	-1.28993
1533.05	-8.9003	-1.40341
1533.1	-8.49077	-1.46157
1533.15	-8.17249	-1.54629
1533.2	-7.78175	-1.56747
1533.25	-7.78518	-1.57691
1533.3	-7.03874	-1.66306
1533.35	-6.74715	-1.67046
1533.4	-6.4625	-1.74034
1533.45	-6.42433	-1.75004
1533.5	-5.93593	-1.92707
1533.55	-5.68316	-2.06275
1533.6	-5.49605	-2.13375
1533.65	-5.32267	-2.25998
1533.7	-5.03823	-2.35009
1533.75	-4.8659	-2.50502
1533.8	-4.54786	-2.56114
1533.85	-4.52981	-2.54706
1533.9	-4.06657	-2.80862
1533.95	-4.08455	-2.8127
1534	-3.6226	-2.99815
1534.05	-3.54426	-3.18031
1534.1	-3.34639	-3.35855
1534.15	-3.23398	-3.56482
1534.2	-3.11455	-3.66129
1534.25	-3.01263	-3.94158
1534.3	-2.88111	-4.04276
1534.35	-2.8336	-4.32343
1534.4	-2.61446	-4.4495
1534.45	-2.54294	-4.7277
1534.5	-2.31241	-4.8182
1534.55	-2.16391	-5.04739
1534.6	-1.97882	-5.2146
1534.65	-1.90782	-5.35946
1534.7	-1.73405	-5.56328
1534.75	-1.68294	-5.87724
1534.8	-1.55801	-6.11535
1534.85	-1.50886	-6.3646
1534.9	-1.38079	-6.65127
1534.95	-1.38232	-6.67526
1535	-1.197	-7.28267
1535.05	-1.12315	-7.58328
1535.1	-0.97121	-7.94893
1535.15	-0.9026	-8.27719
1535.2	-0.77033	-8.59823
1535.25	-0.73749	-9.00165
1535.3	-0.66209	-9.45188
1535.35	-0.65055	-9.865
1535.4	-0.66109	-10.28857
1535.45	-0.59033	-10.70579
1535.5	-0.587	-11.34295
1535.55	-0.49901	-11.98223
1535.6	-0.51382	-12.60226
1535.65	-0.4554	-13.15399
1535.7	-0.44055	-13.95765
1535.75	-0.35599	-14.71978
1535.8	-0.31537	-15.58786
1535.85	-0.23751	-16.51799
1535.9	-0.19866	-17.44919
1535.95	-0.13858	-18.80744
1536	-0.20935	-19.76854
1536.05	-0.15397	-21.76901
1536.1	-0.16069	-23.28779
1536.15	-0.08335	-25.60742
1536.2	-0.139	-28.97056
1536.25	-0.06351	-31.0215
1536.3	-0.08583	-31.38679
1536.35	-0.01297	-29.02369
1536.4	-0.05922	-25.72701
1536.45	-0.02687	-23.30951
1536.5	-0.0566	-21.66693
1536.55	-0.05542	-21.72817
1536.6	-0.10095	-18.39328
1536.65	-0.11183	-17.21151
1536.7	-0.19564	-16.39382
1536.75	-0.20648	-15.50828
1536.8	-0.23721	-14.66811
1536.85	-0.27858	-13.74462
1536.9	-0.31891	-13.11623
1536.95	-0.31399	-12.30556
1537	-0.38865	-11.71788
1537.05	-0.35558	-11.09403
1537.1	-0.4442	-10.58023
1537.15	-0.42308	-10.02749
1537.2	-0.50657	-9.64343
1537.25	-0.56156	-9.25354
1537.3	-0.64378	-8.78659
1537.35	-0.70889	-8.45147
1537.4	-0.74687	-8.03999
1537.45	-0.78747	-7.68203
1537.5	-0.81396	-7.38561
1537.55	-0.84157	-7.27037
1537.6	-0.94264	-6.63275
1537.65	-0.96087	-6.65986
1537.7	-0.93145	-6.65389
1537.75	-1.23138	-5.80847
1537.8	-1.31729	-5.55569
1537.85	-1.44574	-5.34458
1537.9	-1.56531	-5.1344
1537.95	-1.74522	-4.97035
1538	-1.84607	-4.72082
1538.05	-1.96272	-4.51419
1538.1	-1.94389	-4.47744
1538.15	-2.17279	-4.10464
1538.2	-2.23731	-3.85194
1538.25	-2.47274	-3.69697
1538.3	-2.53958	-3.45743
1538.35	-2.70863	-3.23983
1538.4	-2.783	-3.05958
1538.45	-2.94996	-2.89939
1538.5	-3.12717	-2.78116
1538.55	-3.32527	-2.64551
1538.6	-3.33277	-2.64064
1538.65	-3.66262	-2.40344
1538.7	-3.7889	-2.26008
1538.75	-3.95413	-2.06417
1538.8	-4.13211	-1.95119
1538.85	-4.35403	-1.85458
1538.9	-4.56097	-1.70176
1538.95	-4.79252	-1.58652
1539.05	-5.28699	-1.40448
1539.1	-5.29283	-1.41487
1539.15	-5.85011	-1.28314
1539.2	-6.12096	-1.23829
1539.25	-6.41883	-1.16097
1539.3	-6.32394	-1.17532
1539.35	-6.867	-0.96997
1539.4	-7.25739	-0.8986
1539.45	-7.51063	-0.76884
1539.5	-7.89327	-0.72897
1539.55	-8.25319	-0.61298
1539.6	-8.65769	-0.5498
1539.65	-8.96155	-0.43657
1539.7	-9.3905	-0.40864
1539.75	-9.75319	-0.35192
1539.8	-10.21235	-0.35377
1539.85	-10.65	-0.29729
1539.9	-11.15323	-0.32557
1539.95	-11.10708	-0.30516
1540	-12.0266	-0.22246
1540.05	-12.33932	-0.13711
1540.1	-13.03538	-0.15289
1540.15	-13.75428	-0.1058
1540.2	-14.2899	-0.08989
1540.25	-14.6953	-0.04954
1540.3	-15.34236	-0.01357
1540.35	-15.71349	4.86571E-11
1540.45	-16.52991	-0.08708
1540.5	-16.50772	-0.0694
1540.55	-16.68908	-0.15698
1540.6	-16.60992	-0.08414
1540.65	-16.26204	-0.13251
1540.7	-15.77651	-0.08968
1540.75	-15.69686	-0.13754
1540.8	-14.90214	-0.05353
1540.85	-14.68269	-0.12292
1540.9	-13.9271	-0.02523
1540.95	-13.45602	-0.0521
1541	-13.4595	-0.03056
1541.05	-12.53472	-0.12104
1541.1	-12.03945	-0.19602
1541.15	-11.54557	-0.29511
1541.2	-11.05079	-0.31736
1541.25	-10.56593	-0.34687
1541.3	-10.10566	-0.34907
1541.35	-9.62665	-0.42897
1541.4	-9.18847	-0.45591
1541.45	-8.77317	-0.56364
1541.5	-8.40321	-0.58289
1541.55	-8.03503	-0.64751
1541.6	-7.7342	-0.6652
1541.65	-7.37888	-0.80245
1541.7	-7.40882	-0.78808
1541.8	-6.68925	-1.14535
1541.85	-6.46634	-1.21166
1541.9	-6.4622	-1.18946
1541.95	-6.38801	-1.20614
1542	-5.49639	-1.41561
1542.05	-5.28119	-1.44429
1542.1	-5.0151	-1.55327
1542.15	-4.76062	-1.60592
1542.2	-4.54297	-1.69339
1542.25	-4.2877	-1.80236
1542.3	-4.16732	-1.93049
1542.4	-3.86351	-2.28989
1542.45	-3.67962	-2.39982
1542.5	-3.52085	-2.58226
1542.55	-3.52234	-2.58248
1542.6	-3.1247	-2.82448
1542.65	-2.93381	-2.97319
1542.7	-2.82666	-3.16381
1542.75	-2.62952	-3.27549
1542.8	-2.52929	-3.42723
1542.85	-2.37415	-3.57931
1542.9	-2.25306	-3.79931
1542.95	-2.26545	-3.80973
1543	-2.03927	-4.24547
1543.05	-2.03645	-4.47034
1543.1	-1.92656	-4.72684
1543.15	-2.13545	-4.24087
1543.2	-1.74048	-5.12862
1543.25	-1.55464	-5.36978
1543.3	-1.45109	-5.55541
1543.35	-1.3072	-5.81202
1543.4	-1.30421	-5.78729
1543.45	-1.05677	-6.2105
1543.5	-0.96824	-6.56127
1543.55	-0.93612	-6.91379
1543.6	-0.82844	-7.11297
1543.65	-0.80938	-7.46287
1543.7	-0.70798	-7.83522
1543.75	-0.73208	-8.28031
1543.8	-0.63821	-8.67453
1543.85	-0.60464	-9.1486
1543.9	-0.5052	-9.53569
1543.95	-0.50505	-10.04154
1544	-0.36651	-10.43035
1544.05	-0.35173	-10.99814
1544.1	-0.26853	-11.37875
1544.15	-0.28974	-12.07483
1544.2	-0.24266	-12.76878
1544.25	-0.26723	-13.58493
1544.3	-0.25757	-14.15167
1544.35	-0.32589	-14.94237
1544.4	-0.31716	-15.80896
1544.45	-0.28312	-16.76918
1544.5	-0.21496	-17.92077
1544.55	-0.22333	-18.1705
1544.6	-0.08272	-20.78448
1544.65	-0.04677	-22.82675
1544.7	-7.06746E-11	-24.68547
1544.75	-0.00498	-27.40305
1544.8	-0.01568	-32.47613
1544.85	-0.01932	-34.45891
1544.9	-0.04293	-31.99541
1544.95	-0.06498	-29.0677
1545	-0.13546	-26.02663
1545.05	-0.1203	-23.30322
1545.1	-0.21467	-21.04679
1545.15	-0.21799	-21.41342
1545.2	-0.25699	-18.07139
1545.25	-0.21539	-16.97765
1545.3	-0.23651	-16.13027
1545.35	-0.24588	-14.97464
1545.4	-0.3438	-14.4495
1545.45	-0.36599	-13.57341
1545.5	-0.45855	-12.95568
1545.55	-0.48431	-12.32821
1545.6	-0.56418	-11.74592
1545.65	-0.58738	-11.16939
1545.7	-0.71011	-10.69705
1545.75	-0.7435	-10.23301
1545.8	-0.76323	-9.7755
1545.85	-0.77589	-9.27508
1545.9	-0.79263	-8.74933
1545.95	-0.79685	-8.40932
1546	-0.87765	-8.0515
1546.05	-0.94221	-7.75092
1546.1	-1.06905	-7.41628
1546.15	-1.15941	-7.07513
1546.2	-1.225	-6.87799
1546.25	-1.3482	-6.6559
1546.3	-1.44479	-6.3535
1546.35	-1.64165	-6.21828
1546.4	-1.69653	-5.8916
1546.45	-1.84905	-5.65417
1546.5	-1.89689	-5.36929
1546.55	-2.02757	-5.20227
1546.6	-2.08872	-4.94089
1546.65	-2.09583	-4.935
1546.7	-2.35016	-4.52474
1546.75	-2.56786	-4.38923
1546.8	-2.61794	-4.20699
1546.85	-2.82923	-4.07264
1546.9	-2.9688	-3.92683
1546.95	-3.14475	-3.70826
1547	-3.2275	-3.57775
1547.05	-3.41873	-3.41668
1547.1	-3.54917	-3.22032
1547.15	-3.4833	-3.21961
1547.2	-3.73234	-2.91742
1547.25	-3.76092	-2.91515
1547.3	-4.0626	-2.69339
1547.35	-4.31171	-2.52655
1547.4	-4.3337	-2.55622
1547.45	-4.69892	-2.35886
1547.5	-4.93894	-2.28094
1547.55	-5.12193	-2.18937
1547.6	-5.40675	-2.11507
1547.65	-5.61995	-2.02953
1547.7	-5.60821	-2.0448
1547.75	-6.2002	-1.86221
1547.8	-6.44532	-1.77927
1547.85	-6.64752	-1.66527
1547.9	-6.92362	-1.63481
1547.95	-7.2123	-1.53016
1548	-7.55482	-1.46686
1548.05	-7.80449	-1.39462
1548.1	-8.16065	-1.40304
1548.15	-8.39765	-1.34757
1548.2	-8.74394	-1.25227
1548.25	-9.05531	-1.19819
1548.3	-9.10356	-1.2173
1548.35	-9.84489	-1.09112
1548.4	-10.16409	-1.0886
1548.45	-10.53053	-1.00635
1548.5	-10.84268	-0.95648
1548.55	-11.14972	-0.9384
1548.6	-11.55775	-0.87512
1548.65	-12.19453	-0.92801
1548.7	-12.58077	-0.9066
1548.75	-12.94812	-0.88423
1548.8	-13.16438	-0.85237
1548.85	-13.58585	-0.864
1548.9	-13.97922	-0.82575
1548.95	-14.33121	-0.91724
1549	-14.39068	-0.91421
1549.05	-14.87158	-0.9202
1549.1	-14.80534	-0.92714
1549.15	-15.08703	-0.90895
1549.2	-14.74036	-0.87324
1549.25	-14.76836	-0.88529
1549.3	-14.65296	-0.9211
1549.35	-14.60821	-0.97781
1549.4	-13.98902	-0.99847
1549.45	-13.66584	-0.93924
1549.5	-13.69212	-0.94703
1549.55	-13.12424	-0.99798
1549.6	-12.70984	-1.04575
1549.65	-12.42023	-1.08197
1549.7	-11.95096	-1.16452
1549.75	-11.43356	-1.14177
1549.8	-11.07896	-1.17217
1549.85	-10.68627	-1.20958
1549.9	-10.25801	-1.31236
1549.95	-10.03392	-1.32045
