# Supplementary material for: Single-photon detection and cryogenic reconfigurability in lithium niobate nanophotonic circuits
Source: Nat Commun. 2021 Nov 25;12:6847. doi: 10.1038/s41467-021-27205-8 (PMC8617300; doi:10.1038/s41467-021-27205-8)
Supplement: Supplementary file 3 — Source Data [file 41467_2021_27205_MOESM3_ESM.zip › SourceData/Fig4c_16.5V_raw_data.txt]

Wavelength	Normalized counts det1	Normalized counts det2
nm	dB	dB
1530	-4.30801	-4.08644
1530.05	-4.10529	-4.27607
1530.1	-3.82416	-4.3719
1530.15	-3.74953	-4.55491
1530.2	-3.47917	-4.65467
1530.25	-3.34382	-4.83618
1530.3	-3.17997	-5.04559
1530.35	-3.07948	-5.26874
1530.4	-3.09414	-5.27347
1530.45	-2.90907	-5.74343
1530.5	-2.82579	-6.01611
1530.55	-2.68118	-6.20056
1530.6	-2.62245	-6.47946
1530.65	-2.61989	-6.55315
1530.7	-2.42616	-6.94066
1530.75	-2.31886	-7.22165
1530.8	-2.18705	-7.52954
1530.85	-2.04852	-7.82281
1530.9	-1.91618	-8.055
1530.95	-1.84443	-8.41764
1531	-1.79134	-8.75755
1531.05	-1.73446	-9.17159
1531.1	-1.73191	-9.5633
1531.15	-1.6063	-9.96692
1531.2	-1.65483	-10.33759
1531.25	-1.48916	-10.72868
1531.3	-1.45559	-11.25385
1531.35	-1.3149	-11.63359
1531.4	-1.23015	-12.18411
1531.45	-1.11645	-12.88579
1531.5	-1.09341	-12.85972
1531.55	-0.96657	-13.97392
1531.6	-0.96939	-14.10026
1531.65	-0.94759	-14.03734
1531.7	-0.99551	-16.97569
1531.75	-0.99615	-18.03358
1531.8	-1.07707	-18.93408
1531.85	-0.98489	-20.11544
1531.9	-1.02316	-21.5833
1531.95	-0.94707	-23.30744
1532	-0.97746	-24.97008
1532.05	-0.85326	-27.51731
1532.1	-0.848	-29.86732
1532.15	-0.74927	-29.60807
1532.2	-0.79081	-27.63472
1532.25	-0.76857	-24.95231
1532.3	-0.76821	-25.27584
1532.35	-0.85308	-21.89023
1532.4	-0.91872	-20.73936
1532.45	-0.91331	-19.06897
1532.5	-0.90458	-18.92691
1532.55	-0.8187	-16.83629
1532.6	-0.86773	-15.63534
1532.65	-0.80284	-14.74969
1532.7	-0.80966	-14.72215
1532.75	-0.79724	-13.28491
1532.8	-0.81306	-13.36206
1532.85	-0.88833	-11.98589
1532.9	-0.98522	-11.30963
1532.95	-0.9624	-11.34994
1533	-1.14073	-10.49803
1533.05	-1.24032	-10.09353
1533.1	-1.27687	-9.69313
1533.15	-1.34756	-9.25991
1533.2	-1.40251	-8.8799
1533.25	-1.42574	-8.44115
1533.3	-1.47844	-7.97291
1533.35	-1.5052	-7.65541
1533.4	-1.50605	-7.6867
1533.45	-1.58547	-6.90466
1533.5	-1.69478	-6.63905
1533.55	-1.81032	-6.4606
1533.6	-1.86071	-6.14279
1533.65	-2.02285	-5.94597
1533.7	-2.04208	-5.63752
1533.75	-2.09446	-5.63812
1533.8	-2.21039	-5.17016
1533.85	-2.34595	-4.9361
1533.9	-2.35806	-4.63884
1533.95	-2.50361	-4.41857
1534	-2.55998	-4.15587
1534.05	-2.67619	-3.99035
1534.1	-2.8581	-3.79418
1534.15	-3.03673	-3.64405
1534.2	-3.18969	-3.52979
1534.25	-3.35295	-3.44501
1534.3	-3.50886	-3.25446
1534.35	-3.78671	-3.1759
1534.4	-3.87057	-2.97025
1534.45	-4.1037	-2.85319
1534.5	-4.16088	-2.60536
1534.55	-4.3655	-2.49909
1534.6	-4.4528	-2.28748
1534.65	-4.65195	-2.18899
1534.7	-4.60176	-2.15521
1534.75	-5.10677	-1.90387
1534.8	-5.2685	-1.82738
1534.85	-5.5104	-1.72503
1534.9	-5.5036	-1.72897
1534.95	-5.95653	-1.53102
1535	-6.00405	-1.51239
1535.05	-6.40826	-1.35024
1535.1	-6.69754	-1.19434
1535.15	-7.02763	-1.12274
1535.2	-7.29764	-1.00859
1535.25	-7.55381	-0.92198
1535.3	-7.79908	-0.85991
1535.35	-8.2598	-0.80092
1535.4	-8.6339	-0.76052
1535.45	-8.95892	-0.70844
1535.5	-9.41623	-0.69838
1535.55	-9.81082	-0.60335
1535.6	-10.26384	-0.63448
1535.65	-10.63944	-0.52572
1535.7	-11.14763	-0.49438
1535.75	-11.65429	-0.42406
1535.8	-12.05018	-0.35173
1535.85	-12.52568	-0.26416
1535.9	-13.24043	-0.23284
1535.95	-13.67771	-0.20597
1536	-14.20944	-0.19809
1536.05	-14.85515	-0.16707
1536.1	-15.45483	-0.14801
1536.15	-15.75703	-0.10149
1536.2	-16.58591	-0.09598
1536.25	-16.92634	-0.04777
1536.3	-17.3813	-0.02169
1536.35	-17.60283	1.3177E-10
1536.4	-17.674	-0.04185
1536.45	-17.61441	-0.00669
1536.5	-17.40246	-0.01215
1536.55	-17.4379	-0.00166
1536.6	-16.97619	-0.01794
1536.65	-16.2777	-0.09659
1536.7	-15.91339	-0.11318
1536.8	-14.64743	-0.16471
1536.85	-14.1155	-0.15759
1536.9	-14.26343	-0.19715
1536.95	-12.91888	-0.18422
1537	-12.30937	-0.24619
1537.05	-12.3193	-0.22888
1537.1	-11.38353	-0.26484
1537.2	-10.39891	-0.31217
1537.25	-9.92103	-0.37344
1537.3	-9.50299	-0.42046
1537.35	-9.26053	-0.48818
1537.4	-8.8145	-0.48363
1537.45	-8.40209	-0.59778
1537.5	-7.95342	-0.61485
1537.55	-7.73645	-0.6934
1537.6	-7.32372	-0.71684
1537.65	-6.99128	-0.84177
1537.7	-6.6443	-0.88157
1537.75	-6.42697	-1.00231
1537.8	-6.14603	-1.04783
1537.85	-5.94348	-1.17991
1537.9	-5.72681	-1.2915
1537.95	-5.56052	-1.43254
1538	-5.27549	-1.51994
1538.05	-5.13417	-1.65471
1538.1	-4.79208	-1.70593
1538.15	-4.56462	-1.82382
1538.2	-4.34184	-1.90996
1538.25	-4.19663	-2.04792
1538.3	-3.9323	-2.15147
1538.35	-3.74335	-2.27747
1538.4	-3.59044	-2.33676
1538.45	-3.41423	-2.51485
1538.5	-3.25078	-2.69627
1538.55	-3.26113	-2.65972
1538.6	-2.99023	-3.03683
1538.65	-2.81886	-3.15042
1538.7	-2.66916	-3.3066
1538.75	-2.6552	-3.3142
1538.8	-2.29777	-3.65337
1538.85	-2.20214	-3.78631
1538.9	-2.17324	-3.80564
1538.95	-1.90031	-4.28466
1539	-1.80416	-4.47185
1539.05	-1.68543	-4.66124
1539.1	-1.62159	-4.94263
1539.15	-1.56308	-5.16317
1539.2	-1.52408	-5.50846
1539.25	-1.43785	-5.79114
1539.3	-1.36336	-6.04419
1539.35	-1.23037	-6.28547
1539.4	-1.1622	-6.54494
1539.45	-1.02056	-6.83525
1539.5	-0.99471	-7.26141
1539.55	-0.87559	-7.54973
1539.6	-0.80887	-7.86822
1539.65	-0.66711	-8.15744
1539.7	-0.63994	-8.57075
1539.75	-0.54771	-9.0347
1539.8	-0.55561	-9.43216
1539.85	-0.50954	-9.952
1539.9	-0.53736	-10.44623
1539.95	-0.40164	-10.88428
1540	-0.34826	-11.50084
1540.05	-0.2486	-12.15964
1540.1	-0.25971	-12.10047
1540.15	-0.1594	-13.60193
1540.2	-0.15978	-14.45875
1540.25	-0.11336	-15.27568
1540.3	-0.11741	-16.15124
1540.35	-0.05949	-17.41278
1540.4	-0.08391	-18.5235
1540.45	-0.14793	-19.78035
1540.5	-0.11554	-19.73034
1540.55	-0.20088	-23.8347
1540.6	-0.17023	-25.90591
1540.65	-0.17415	-26.15202
1540.7	-0.15058	-26.08581
1540.75	-0.13181	-32.52736
1540.8	-0.08312	-28.00789
1540.85	-0.08907	-29.23816
1540.9	-0.03428	-22.76274
1540.95	-0.03097	-20.88391
1541	-3.24429E-11	-19.19404
1541.05	-0.09192	-17.96128
1541.1	-0.15215	-17.11387
1541.15	-0.23438	-16.09848
1541.2	-0.23202	-15.06055
1541.25	-0.26228	-14.30132
1541.3	-0.21515	-13.43147
1541.35	-0.28973	-12.6364
1541.4	-0.28786	-11.92718
1541.45	-0.3562	-11.31937
1541.5	-0.36928	-10.7861
1541.55	-0.43299	-10.30529
1541.6	-0.44986	-9.80639
1541.65	-0.55975	-9.34411
1541.7	-0.66661	-9.02673
1541.75	-0.80039	-8.71823
1541.8	-0.7653	-8.71696
1541.85	-0.77269	-8.72633
1541.9	-1.0553	-7.60223
1541.95	-1.07842	-7.21225
1542	-1.15634	-6.83519
1542.05	-1.17643	-6.47723
1542.15	-1.28321	-5.86912
1542.2	-1.31123	-5.5442
1542.25	-1.44257	-5.24828
1542.3	-1.43869	-5.27645
1542.35	-1.66671	-4.91595
1542.4	-1.82644	-4.78515
1542.45	-1.94217	-4.52318
1542.5	-2.11947	-4.32577
1542.55	-2.12751	-4.15349
1542.6	-2.33668	-3.94334
1542.65	-2.31783	-3.93251
1542.7	-2.52779	-3.54413
1542.75	-2.6478	-3.29543
1542.8	-2.82511	-3.1516
1542.85	-2.91223	-2.96585
1542.9	-3.13603	-2.83662
1542.95	-3.30205	-2.71417
1543	-3.54257	-2.65804
1543.05	-3.6673	-2.53127
1543.1	-3.89668	-2.39843
1543.15	-4.09718	-2.29584
1543.2	-4.28955	-2.12627
1543.25	-4.4183	-2.01126
1543.3	-4.60937	-1.8363
1543.35	-4.80379	-1.64707
1543.4	-4.94449	-1.52614
1543.45	-5.1407	-1.4241
1543.5	-5.39054	-1.2658
1543.55	-5.59048	-1.21443
1543.6	-5.60848	-1.21663
1543.65	-6.0962	-1.11376
1543.7	-6.43425	-1.01496
1543.75	-6.41222	-1.00157
1543.8	-6.9828	-0.90009
1543.85	-7.26686	-0.89244
1543.9	-7.58073	-0.76798
1543.95	-8.01742	-0.74013
1544	-8.27995	-0.55813
1544.05	-8.54254	-0.54047
1544.1	-8.8983	-0.43049
1544.15	-9.34525	-0.42413
1544.2	-9.59961	-0.38854
1544.25	-10.07017	-0.3514
1544.35	-10.94703	-0.34096
1544.4	-11.39191	-0.34937
1544.45	-11.8841	-0.34325
1544.5	-12.29421	-0.26199
1544.55	-12.75783	-0.23237
1544.6	-13.06467	-0.13385
1544.65	-13.09718	-0.13013
1544.7	-13.21356	-0.11719
1544.75	-14.48396	-0.00229
1544.8	-14.90643	-0.02352
1544.85	-14.9789	-0.01092
1544.9	-15.3028	-0.06036
1544.95	-15.52359	-0.01888
1545	-15.55483	-0.0728
1545.05	-15.55486	-0.11219
1545.1	-15.73547	-0.08991
1545.15	-15.55927	-0.20712
1545.2	-15.30787	-0.18888
1545.25	-14.7122	-0.13405
1545.3	-14.35359	-0.15593
1545.35	-14.07909	-0.11473
1545.4	-13.51784	-0.1776
1545.55	-12.31128	-0.31337
1545.6	-11.94222	-0.35481
1545.65	-11.79118	-0.3386
1545.7	-11.9426	-0.34383
1545.75	-10.61819	-0.52339
1545.8	-10.16892	-0.57313
1545.85	-9.78137	-0.55107
1545.9	-9.25475	-0.56686
1546	-8.58511	-0.60387
1546.15	-7.62713	-0.90938
1546.25	-7.19223	-1.0847
1546.3	-6.84991	-1.1602
1546.35	-6.65487	-1.31439
1546.4	-6.34052	-1.39411
1546.45	-6.21753	-1.53088
1546.5	-5.87279	-1.56659
1546.6	-5.46497	-1.67443
1546.65	-5.26539	-1.81929
1546.7	-5.06435	-1.93543
1546.75	-5.09255	-1.93547
1546.8	-4.67138	-2.20772
1546.85	-4.48226	-2.31772
1546.9	-4.32918	-2.43873
1546.95	-4.34726	-2.43864
1547	-4.00442	-2.74016
1547.05	-3.80187	-2.9363
1547.1	-3.59457	-3.01754
1547.15	-3.45876	-3.19114
1547.2	-3.27768	-3.26515
1547.25	-3.10021	-3.42498
1547.3	-3.03747	-3.592
1547.35	-3.00501	-3.62711
1547.4	-2.81177	-4.01293
1547.45	-2.77752	-4.03185
1547.5	-2.80193	-4.00303
1547.55	-2.40397	-4.58901
1547.6	-2.4093	-4.8196
1547.65	-2.37092	-4.80262
1547.7	-2.17955	-5.3394
1547.75	-2.06597	-5.51918
1547.8	-2.05562	-5.76814
1547.85	-1.89313	-5.99139
1547.9	-1.91742	-6.0055
1547.95	-1.73046	-6.53161
1548	-1.69603	-6.86944
1548.05	-1.64046	-7.16421
1548.1	-1.59249	-7.45171
1548.15	-1.46237	-7.77109
1548.2	-1.38564	-8.13484
1548.25	-1.29952	-8.41918
1548.3	-1.29026	-8.76621
1548.35	-1.28885	-8.87142
1548.4	-1.15507	-9.63407
1548.45	-1.06077	-10.09793
1548.5	-0.98619	-10.43265
1548.55	-0.95482	-10.86905
1548.6	-0.90233	-11.50192
1548.65	-0.90869	-12.27252
1548.7	-0.90261	-12.69027
1548.75	-0.92326	-13.35953
1548.8	-0.89676	-13.22288
1548.85	-0.80422	-14.65799
1548.9	-0.74566	-15.53395
1548.95	-0.8027	-16.5207
1549	-0.78504	-17.48335
1549.05	-0.83287	-18.72105
1549.1	-0.79017	-20.05518
1549.15	-0.8231	-21.91891
1549.2	-0.75643	-23.49586
1549.25	-0.76195	-25.53833
1549.3	-0.76031	-28.61715
1549.35	-0.8026	-32.99749
1549.4	-0.78748	-36.18504
1549.45	-0.76752	-32.73992
1549.5	-0.75051	-28.49825
1549.55	-0.78675	-25.28514
1549.6	-0.80632	-23.61252
1549.65	-0.82481	-21.74763
1549.7	-0.85836	-20.03565
1549.75	-0.85808	-20.07415
1549.8	-0.85737	-17.66628
1549.85	-0.84103	-16.51871
1549.9	-0.91056	-15.72067
1549.95	-0.93682	-15.68883
