# Supplementary material for: Single-photon detection and cryogenic reconfigurability in lithium niobate nanophotonic circuits
Source: Nat Commun. 2021 Nov 25;12:6847. doi: 10.1038/s41467-021-27205-8 (PMC8617300; doi:10.1038/s41467-021-27205-8)
Supplement: Supplementary file 3 — Source Data [file 41467_2021_27205_MOESM3_ESM.zip › SourceData/Fig4d_raw_data.txt]

Time	Count rate	Normalized counts
hours	cps	dB
0	214315.34474	-0.0464
0.00278	214614.21693	-0.04035
0.00556	214567.22755	-0.0413
0.00833	214630.54106	-0.04001
0.01111	214755.57032	-0.03749
0.01389	214749.91598	-0.0376
0.01667	214961.75168	-0.03332
0.01944	214543.46953	-0.04178
0.02222	214652.16637	-0.03958
0.025	214810.0733	-0.03638
0.02778	214890.3081	-0.03476
0.03056	214523.15626	-0.04219
0.03333	214779.64571	-0.037
0.03611	214811.46041	-0.03636
0.03889	214783.02249	-0.03693
0.04167	214589.40751	-0.04085
0.04444	215162.0677	-0.02927
0.04722	214758.27858	-0.03743
0.05	214893.40816	-0.0347
0.05278	214591.67891	-0.0408
0.05556	215140.74712	-0.0297
0.05833	214823.68014	-0.03611
0.06111	214489.9295	-0.04286
0.06389	214729.18285	-0.03802
0.06667	214712.89062	-0.03835
0.06944	214599.21791	-0.04065
0.07222	214860.98396	-0.03535
0.075	214629.73028	-0.04003
0.07778	214711.35131	-0.03838
0.08056	214523.78048	-0.04218
0.08333	214677.79303	-0.03906
0.08611	215038.41871	-0.03177
0.08889	214677.2645	-0.03907
0.09167	214837.10859	-0.03584
0.09444	214839.26125	-0.03579
0.09722	214898.47184	-0.0346
0.1	214710.47399	-0.0384
0.10278	214765.20103	-0.03729
0.10556	214954.95705	-0.03346
0.10833	214644.69849	-0.03973
0.11111	214870.9495	-0.03515
0.11389	214847.70772	-0.03562
0.11667	214932.6811	-0.03391
0.11944	214929.51919	-0.03397
0.12222	214810.32713	-0.03638
0.125	214721.69231	-0.03817
0.12778	214902.06584	-0.03452
0.13056	214626.07955	-0.04011
0.13333	214931.02133	-0.03394
0.13611	214875.50303	-0.03506
0.13889	214740.40111	-0.03779
0.14167	215042.07058	-0.0317
0.14444	214924.88902	-0.03406
0.14722	214930.69965	-0.03395
0.15	214699.58489	-0.03862
0.15278	214921.94271	-0.03412
0.15556	214623.15814	-0.04016
0.15833	214907.7804	-0.03441
0.16111	215054.59742	-0.03144
0.16389	214732.36552	-0.03796
0.16667	214702.24385	-0.03856
0.16944	214791.00031	-0.03677
0.17222	214517.02838	-0.04231
0.175	214775.76778	-0.03708
0.17778	214564.58391	-0.04135
0.18056	214870.21895	-0.03517
0.18333	215004.0488	-0.03246
0.18611	214451.89451	-0.04363
0.18889	214459.69372	-0.04347
0.19167	215205.44139	-0.0284
0.19444	214638.00788	-0.03986
0.19722	214484.69255	-0.04297
0.2	214831.83513	-0.03594
0.20278	215128.65178	-0.02995
0.20556	214824.29186	-0.0361
0.20833	215024.27122	-0.03206
0.21111	214881.95768	-0.03493
0.21389	214937.30823	-0.03381
0.21667	214566.55943	-0.04131
0.21944	214956.48837	-0.03342
0.22222	214936.00794	-0.03384
0.225	215087.33283	-0.03078
0.22778	214847.41989	-0.03563
0.23056	214980.36866	-0.03294
0.23333	214768.17961	-0.03723
0.23611	214882.69118	-0.03492
0.23889	215031.40039	-0.03191
0.24167	215207.20523	-0.02836
0.24444	214575.98769	-0.04112
0.24722	214912.59952	-0.03431
0.25	214922.39447	-0.03411
0.25278	214889.48481	-0.03478
0.25556	215036.54274	-0.03181
0.25833	215087.18913	-0.03078
0.26111	215031.14551	-0.03192
0.26389	214794.52316	-0.0367
0.26667	214806.63034	-0.03645
0.26944	215309.21346	-0.0263
0.27222	214889.24549	-0.03478
0.275	215083.99031	-0.03085
0.27778	215004.69615	-0.03245
0.28056	214983.75855	-0.03287
0.28333	214763.63603	-0.03732
0.28611	214953.93937	-0.03348
0.28889	214531.45073	-0.04202
0.29167	214917.5408	-0.03421
0.29444	214872.91367	-0.03511
0.29722	215165.33622	-0.02921
0.3	215000.7724	-0.03253
0.30278	215160.44962	-0.02931
0.30556	215158.3209	-0.02935
0.30833	214925.62048	-0.03405
0.31111	215413.9915	-0.02419
0.31389	215010.9572	-0.03232
0.31667	214676.57862	-0.03908
0.31944	214810.21537	-0.03638
0.32222	215145.78157	-0.0296
0.325	214603.91969	-0.04055
0.32778	214774.09486	-0.03711
0.33056	214871.90811	-0.03513
0.33333	214807.09791	-0.03644
0.33611	214838.62054	-0.03581
0.33889	214503.45804	-0.04259
0.34167	215178.17471	-0.02895
0.34444	214765.333	-0.03729
0.34722	214883.97251	-0.03489
0.35	215036.33357	-0.03181
0.35278	214981.18491	-0.03293
0.35556	215099.76079	-0.03053
0.35833	215348.19697	-0.02552
0.36111	215156.61708	-0.02938
0.36389	214821.62064	-0.03615
0.36667	214595.84997	-0.04072
0.36944	214816.771	-0.03625
0.37222	215095.87538	-0.03061
0.375	214875.26867	-0.03507
0.37778	215165.24636	-0.02921
0.38056	215049.42173	-0.03155
0.38333	214672.74495	-0.03916
0.38611	214823.49482	-0.03611
0.38889	214670.10261	-0.03921
0.39167	214897.96871	-0.03461
0.39444	214765.36369	-0.03729
0.39722	214546.72788	-0.04171
0.4	214908.75872	-0.03439
0.40278	214722.06699	-0.03816
0.40556	215115.54834	-0.03021
0.40833	215047.19962	-0.03159
0.41111	215175.15937	-0.02901
0.41389	215142.26052	-0.02967
0.41667	214818.77004	-0.03621
0.41944	214821.31252	-0.03616
0.42222	214957.14317	-0.03341
0.425	215128.10925	-0.02996
0.42778	214941.35808	-0.03373
0.43056	215087.14435	-0.03079
0.43333	215016.36693	-0.03221
0.43611	215220.92879	-0.02809
0.43889	215176.50517	-0.02898
0.44167	215029.29216	-0.03195
0.44444	214894.01309	-0.03469
0.44722	215124.27146	-0.03004
0.45	215132.15152	-0.02988
0.45278	214922.71224	-0.03411
0.45556	214798.78837	-0.03661
0.45833	214885.43246	-0.03486
0.46111	214762.45494	-0.03735
0.46389	214849.14032	-0.03559
0.46667	214697.60334	-0.03866
0.46944	215143.69354	-0.02964
0.47222	215056.50084	-0.0314
0.475	214753.37276	-0.03753
0.47778	214850.41806	-0.03557
0.48056	214923.60335	-0.03409
0.48333	214981.70582	-0.03292
0.48611	215013.41163	-0.03227
0.48889	214947.40662	-0.03361
0.49167	214823.66964	-0.03611
0.49444	214896.96897	-0.03463
0.49722	214997.46316	-0.0326
0.5	215166.18863	-0.02919
0.50278	215171.02767	-0.02909
0.50556	214893.3359	-0.0347
0.50833	215241.95736	-0.02766
0.51111	214839.59866	-0.03579
0.51389	214916.77167	-0.03423
0.51667	214974.57804	-0.03306
0.51944	215086.90841	-0.03079
0.52222	215087.93481	-0.03077
0.525	214946.55039	-0.03363
0.52778	214827.56762	-0.03603
0.53056	215480.56417	-0.02285
0.53333	215081.38254	-0.0309
0.53611	215044.50691	-0.03165
0.53889	215192.21221	-0.02866
0.54167	214990.22972	-0.03274
0.54444	215005.45741	-0.03244
0.54722	215008.68063	-0.03237
0.55	215361.57133	-0.02525
0.55278	214819.05948	-0.0362
0.55556	215043.73499	-0.03166
0.55833	215109.29752	-0.03034
0.56111	215205.25056	-0.0284
0.56389	215020.9114	-0.03212
0.56667	215165.54667	-0.0292
0.56944	215287.8678	-0.02673
0.57222	215099.92363	-0.03053
0.575	214882.26661	-0.03492
0.57778	215017.03376	-0.0322
0.58056	215267.85191	-0.02714
0.58333	215295.29368	-0.02658
0.58611	215140.53892	-0.02971
0.58889	215385.14162	-0.02477
0.59167	215251.75932	-0.02746
0.59444	214983.43563	-0.03288
0.59722	215365.13962	-0.02518
0.6	214969.97786	-0.03315
0.60278	215226.88335	-0.02796
0.60556	215218.14559	-0.02814
0.60833	215361.97784	-0.02524
0.61111	215392.38658	-0.02463
0.61389	215561.40962	-0.02122
0.61667	215252.55543	-0.02745
0.61944	215071.50544	-0.0311
0.62222	215295.02866	-0.02659
0.625	215142.38615	-0.02967
0.62778	215402.91831	-0.02441
0.63056	215154.1146	-0.02943
0.63333	215116.85414	-0.03019
0.63611	215148.97909	-0.02954
0.63889	215278.20225	-0.02693
0.64167	215300.30653	-0.02648
0.64444	215468.05676	-0.0231
0.64722	215514.59263	-0.02216
0.65	215414.17825	-0.02419
0.65278	215494.14564	-0.02258
0.65556	215366.51233	-0.02515
0.65833	215243.71754	-0.02763
0.66111	215194.34291	-0.02862
0.66389	215315.41751	-0.02618
0.66667	215553.75433	-0.02137
0.66944	215378.87342	-0.0249
0.67222	215249.779	-0.0275
0.675	215202.9442	-0.02845
0.67778	215210.83685	-0.02829
0.68056	215474.79905	-0.02297
0.68333	215267.75244	-0.02714
0.68611	215239.14237	-0.02772
0.68889	215131.37809	-0.02989
0.69167	215374.8244	-0.02498
0.69444	215425.24242	-0.02396
0.69722	215479.4057	-0.02287
0.7	215010.03192	-0.03234
0.70278	215386.44956	-0.02475
0.70556	215507.99322	-0.0223
0.70833	215112.76378	-0.03027
0.71111	215355.63331	-0.02537
0.71389	215315.62989	-0.02617
0.71667	215378.48726	-0.02491
0.71944	215201.25861	-0.02848
0.72222	215118.21699	-0.03016
0.725	215227.12484	-0.02796
0.72778	215281.68748	-0.02686
0.73056	215317.11459	-0.02614
0.73333	215554.53181	-0.02136
0.73611	215537.71385	-0.0217
0.73889	215292.93049	-0.02663
0.74167	215175.22344	-0.02901
0.74444	215336.63333	-0.02575
0.74722	215554.64662	-0.02136
0.75	215370.5493	-0.02507
0.75278	215717.59344	-0.01807
0.75556	215487.71208	-0.02271
0.75833	215522.59916	-0.022
0.76111	215430.41644	-0.02386
0.76389	215303.17117	-0.02643
0.76667	215377.73065	-0.02492
0.76944	215440.38376	-0.02366
0.77222	215403.92104	-0.02439
0.775	215539.289	-0.02167
0.77778	215696.78745	-0.01849
0.78056	215558.77314	-0.02127
0.78333	215433.96721	-0.02379
0.78611	215635.77683	-0.01972
0.78889	215452.67457	-0.02341
0.79167	215294.5408	-0.0266
0.79444	215591.54378	-0.02061
0.79722	215569.07807	-0.02107
0.8	215603.32272	-0.02038
0.80278	215314.99594	-0.02619
0.80556	215767.33991	-0.01707
0.80833	215534.81906	-0.02176
0.81111	215595.87199	-0.02053
0.81389	215426.23999	-0.02394
0.81667	215495.89187	-0.02254
0.81944	215234.74405	-0.02781
0.82222	215266.73268	-0.02716
0.825	215641.45807	-0.01961
0.82778	215328.85625	-0.02591
0.83056	215439.68836	-0.02367
0.83333	215259.5786	-0.02731
0.83611	215503.09353	-0.0224
0.83889	215547.94226	-0.02149
0.84167	215540.03471	-0.02165
0.84444	215836.69752	-0.01568
0.84722	215302.32223	-0.02644
0.85	215219.3384	-0.02812
0.85278	215143.27274	-0.02965
0.85556	215343.3226	-0.02562
0.85833	215465.13459	-0.02316
0.86111	215763.14154	-0.01716
0.86389	215482.94231	-0.0228
0.86667	215299.65472	-0.0265
0.86944	215050.65031	-0.03152
0.87222	214877.9501	-0.03501
0.875	215432.84217	-0.02381
0.87778	215572.77356	-0.02099
0.88056	215449.84375	-0.02347
0.88333	215632.96535	-0.01978
0.88611	215779.32692	-0.01683
0.88889	215416.803	-0.02413
0.89167	215563.70033	-0.02117
0.89444	215434.3318	-0.02378
0.89722	215451.3111	-0.02344
0.9	215062.83158	-0.03128
0.90278	215417.27926	-0.02412
0.90556	215464.34995	-0.02318
0.90833	215348.12142	-0.02552
0.91111	215384.91972	-0.02478
0.91389	215544.36463	-0.02156
0.91667	215428.192	-0.0239
0.91944	215488.19232	-0.0227
0.92222	215726.24166	-0.0179
0.925	215660.19015	-0.01923
0.92778	215508.199	-0.02229
0.93056	215551.13531	-0.02143
0.93333	215729.46291	-0.01784
0.93611	215458.72532	-0.02329
0.93889	215502.50736	-0.02241
0.94167	215480.37439	-0.02285
0.94444	215538.23236	-0.02169
0.94722	215285.0572	-0.02679
0.95	215441.00363	-0.02365
0.95278	215326.86212	-0.02595
0.95556	215242.35874	-0.02765
0.95833	215560.17406	-0.02124
0.96111	215800.94235	-0.0164
0.96389	215473.81454	-0.02299
0.96667	215284.42104	-0.0268
0.96944	215534.20972	-0.02177
0.97222	215841.60271	-0.01558
0.975	215364.99608	-0.02518
0.97778	215482.84475	-0.0228
0.98056	215624.39499	-0.01995
0.98333	215646.55092	-0.0195
0.98611	215419.26208	-0.02408
0.98889	215541.14863	-0.02163
0.99167	215331.34821	-0.02586
0.99444	215514.15495	-0.02217
0.99722	215755.13524	-0.01732
1	215471.49871	-0.02303
1.00278	215371.71999	-0.02504
1.00556	215809.58694	-0.01622
1.00833	215875.25212	-0.0149
1.01111	215690.69162	-0.01862
1.01389	215524.26073	-0.02197
1.01667	215308.1527	-0.02633
1.01944	215634.23572	-0.01975
1.02222	215581.2105	-0.02082
1.025	215298.33908	-0.02652
1.02778	215358.96046	-0.0253
1.03056	215470.30168	-0.02306
1.03333	215494.32618	-0.02257
1.03611	215441.15113	-0.02364
1.03889	215371.45934	-0.02505
1.04167	215583.12854	-0.02078
1.04444	215510.07603	-0.02225
1.04722	215617.07251	-0.0201
1.05	215276.68554	-0.02696
1.05278	215546.44482	-0.02152
1.05556	215305.28983	-0.02638
1.05833	215592.76229	-0.02059
1.06111	215484.0914	-0.02278
1.06389	215526.37081	-0.02193
1.06667	215567.34304	-0.0211
1.06944	215695.73483	-0.01851
1.07222	215599.19437	-0.02046
1.075	215433.02419	-0.02381
1.07778	215594.42785	-0.02055
1.08056	215584.78551	-0.02075
1.08333	215242.18363	-0.02766
1.08611	215448.60214	-0.02349
1.08889	215259.36909	-0.02731
1.09167	215123.2458	-0.03006
1.09444	215171.50228	-0.02908
1.09722	215543.58077	-0.02158
1.1	215386.57532	-0.02474
1.10278	215199.84858	-0.02851
1.10556	215595.76546	-0.02053
1.10833	215369.22418	-0.02509
1.11111	215454.54475	-0.02337
1.11389	215653.69867	-0.01936
1.11667	215432.90863	-0.02381
1.11944	215531.80339	-0.02182
1.12222	215521.34378	-0.02203
1.125	215601.22148	-0.02042
1.12778	215588.74181	-0.02067
1.13056	215430.28142	-0.02386
1.13333	215600.43201	-0.02043
1.13611	215343.29415	-0.02562
1.13889	215410.01007	-0.02427
1.14167	215837.57478	-0.01566
1.14444	215425.92029	-0.02395
1.14722	215359.46809	-0.02529
1.15	215818.56601	-0.01604
1.15278	215463.08503	-0.0232
1.15556	215321.5292	-0.02606
1.15833	215505.32882	-0.02235
1.16111	215865.48731	-0.0151
1.16389	215574.381	-0.02096
1.16667	215459.50971	-0.02327
1.16944	215486.35802	-0.02273
1.17222	215225.92438	-0.02798
1.175	215641.67774	-0.0196
1.17778	215496.81546	-0.02252
1.18056	215505.30441	-0.02235
1.18333	215265.97693	-0.02718
1.18611	215235.16279	-0.0278
1.18889	215510.77345	-0.02224
1.19167	215466.03572	-0.02314
1.19444	215158.79661	-0.02934
1.19722	215251.01783	-0.02748
1.2	215618.70131	-0.02007
1.20278	215366.34168	-0.02515
1.20556	215284.03347	-0.02681
1.20833	215221.89672	-0.02807
1.21111	215279.68921	-0.0269
1.21389	214977.45114	-0.033
1.21667	215564.05586	-0.02117
1.21944	215591.75356	-0.02061
1.22222	215646.50194	-0.01951
1.225	215457.37724	-0.02332
1.22778	215061.87937	-0.0313
1.23056	215257.40607	-0.02735
1.23333	215178.83808	-0.02893
1.23611	215179.13601	-0.02893
1.23889	215646.45607	-0.01951
1.24167	215167.91606	-0.02915
1.24444	215323.32092	-0.02602
1.24722	215313.84144	-0.02621
1.25	215340.09418	-0.02568
1.25278	215459.36059	-0.02328
1.25556	215679.93566	-0.01883
1.25833	215211.41981	-0.02828
1.26111	215472.70681	-0.02301
1.26389	215393.32794	-0.02461
1.26667	215451.91061	-0.02343
1.26944	215252.91231	-0.02744
1.27222	215255.40225	-0.02739
1.275	215478.81688	-0.02288
1.27778	214915.82552	-0.03425
1.28056	215304.77758	-0.02639
1.28333	215031.11141	-0.03192
1.28611	215106.10292	-0.0304
1.28889	215491.53387	-0.02263
1.29167	215445.84389	-0.02355
1.29444	215050.23647	-0.03153
1.29722	215453.47672	-0.0234
1.3	215120.66861	-0.03011
1.30278	215294.96023	-0.02659
1.30556	215427.13647	-0.02393
1.30833	215230.36291	-0.02789
1.31111	215113.98797	-0.03024
1.31389	215353.5581	-0.02541
1.31667	215257.36375	-0.02735
1.31944	215495.62653	-0.02255
1.32222	215239.96962	-0.0277
1.325	215235.57221	-0.02779
1.32778	215277.29868	-0.02695
1.33056	215311.37282	-0.02626
1.33333	215268.75433	-0.02712
1.33611	215213.62812	-0.02823
1.33889	215588.257	-0.02068
1.34167	215346.96132	-0.02554
1.34444	215186.76287	-0.02877
1.34722	215245.53936	-0.02759
1.35	215244.10482	-0.02762
1.35278	215130.50099	-0.02991
1.35556	215106.87722	-0.03039
1.35833	214892.42809	-0.03472
1.36111	215416.00668	-0.02415
1.36389	215243.88352	-0.02762
1.36667	214995.3527	-0.03264
1.36944	215277.41585	-0.02695
1.37222	214959.76023	-0.03336
1.375	215222.11144	-0.02806
1.37778	215098.83835	-0.03055
1.38056	215560.5001	-0.02124
1.38333	215145.7656	-0.0296
1.38611	215183.38786	-0.02884
1.38889	214926.49	-0.03403
1.39167	215180.17358	-0.02891
1.39444	215162.65966	-0.02926
1.39722	215302.21616	-0.02645
1.4	215083.05743	-0.03087
1.40278	215209.73273	-0.02831
1.40556	215046.79738	-0.0316
1.40833	215054.31491	-0.03145
1.41111	215438.0589	-0.02371
1.41389	215188.64459	-0.02874
1.41667	215319.40543	-0.0261
1.41944	215119.08433	-0.03014
1.42222	215406.50661	-0.02434
1.425	215317.06696	-0.02615
1.42778	215265.74599	-0.02718
1.43056	215164.29394	-0.02923
1.43333	215206.68723	-0.02837
1.43611	215079.49705	-0.03094
1.43889	215570.27334	-0.02104
1.44167	215263.65236	-0.02722
1.44444	215091.26746	-0.0307
1.44722	215411.28306	-0.02425
1.45	215360.89474	-0.02526
1.45278	215372.33686	-0.02503
1.45556	214963.46413	-0.03328
1.45833	215042.86142	-0.03168
1.46111	215260.61902	-0.02728
1.46389	215464.19321	-0.02318
1.46667	215600.14714	-0.02044
1.46944	215307.09453	-0.02635
1.47222	215513.9739	-0.02218
1.475	215319.56396	-0.0261
1.47778	215358.13939	-0.02532
1.48056	215244.13277	-0.02762
1.48333	215372.3877	-0.02503
1.48611	215201.14807	-0.02848
1.48889	214956.14408	-0.03343
1.49167	215280.14232	-0.02689
1.49444	215223.3038	-0.02804
1.49722	215393.05529	-0.02461
1.5	215553.64299	-0.02138
1.50278	215482.54236	-0.02281
1.50556	215094.10562	-0.03065
1.50833	215521.02131	-0.02203
1.51111	215474.25881	-0.02298
1.51389	215292.70544	-0.02664
1.51667	215366.20839	-0.02515
1.51944	215214.45579	-0.02822
1.52222	215335.01529	-0.02578
1.525	215161.24005	-0.02929
1.52778	215534.97486	-0.02175
1.53056	215382.70601	-0.02482
1.53333	215472.15791	-0.02302
1.53611	215423.02487	-0.02401
1.53889	215391.90427	-0.02464
1.54167	215121.82768	-0.03009
1.54444	215373.60549	-0.02501
1.54722	215285.13513	-0.02679
1.55	215245.11752	-0.0276
1.55278	215285.06119	-0.02679
1.55556	215331.54549	-0.02585
1.55833	215481.91063	-0.02282
1.56111	215179.76728	-0.02892
1.56389	215341.01989	-0.02566
1.56667	215267.82959	-0.02714
1.56944	215553.33905	-0.02138
1.57222	215646.58178	-0.0195
1.575	215401.45165	-0.02444
1.57778	215182.54202	-0.02886
1.58056	215336.21665	-0.02576
1.58333	214907.20291	-0.03442
1.58611	215160.43847	-0.02931
1.58889	215223.06343	-0.02804
1.59167	215272.47475	-0.02705
1.59444	215203.03075	-0.02845
1.59722	215209.79983	-0.02831
1.6	214934.07527	-0.03388
1.60278	215195.66423	-0.02859
1.60556	215423.75781	-0.02399
1.60833	215520.046	-0.02205
1.61111	215719.91867	-0.01803
1.61389	215736.14537	-0.0177
1.61667	215469.01563	-0.02308
1.61944	215515.74655	-0.02214
1.62222	215484.51781	-0.02277
1.625	215615.55179	-0.02013
1.62778	215430.89374	-0.02385
1.63056	215652.97516	-0.01938
1.63333	215525.47343	-0.02194
1.63611	215405.41001	-0.02436
1.63889	215189.5081	-0.02872
1.64167	215558.99528	-0.02127
1.64444	215677.82277	-0.01888
1.64722	215676.79995	-0.0189
1.65	215474.85028	-0.02296
1.65278	215538.71183	-0.02168
1.65556	215720.45349	-0.01802
1.65833	215368.0571	-0.02512
1.66111	215062.18644	-0.03129
1.66389	215469.10658	-0.02308
1.66667	215357.03577	-0.02534
1.66944	215626.38673	-0.01991
1.67222	215705.79984	-0.01831
1.675	215234.35308	-0.02781
1.67778	215283.07052	-0.02683
1.68056	215657.01363	-0.01929
1.68333	215677.68884	-0.01888
1.68611	215537.80121	-0.0217
1.68889	215786.70096	-0.01668
1.69167	215545.48858	-0.02154
1.69444	215779.13447	-0.01684
1.69722	215729.01586	-0.01784
1.7	215672.20262	-0.01899
1.70278	215368.31419	-0.02511
1.70556	215702.09998	-0.01839
1.70833	215457.4398	-0.02332
1.71111	215591.83973	-0.02061
1.71389	215274.43249	-0.02701
1.71667	215436.58435	-0.02374
1.71944	215368.69978	-0.0251
1.72222	215426.53319	-0.02394
1.725	215542.6229	-0.0216
1.72778	215699.70136	-0.01843
1.73056	215684.31651	-0.01874
1.73333	215666.82375	-0.0191
1.73611	215712.54672	-0.01818
1.73889	215605.20286	-0.02034
1.74167	215481.90412	-0.02282
1.74444	215702.04823	-0.01839
1.74722	215465.06951	-0.02316
1.75	215691.23737	-0.01861
1.75278	215070.66392	-0.03112
1.75556	215249.41388	-0.02751
1.75833	215343.35404	-0.02562
1.76111	215535.57335	-0.02174
1.76389	215663.22912	-0.01917
1.76667	215534.52361	-0.02176
1.76944	215600.88792	-0.02042
1.77222	215509.17054	-0.02227
1.775	215289.4355	-0.0267
1.77778	215662.75799	-0.01918
1.78056	215702.20009	-0.01838
1.78333	215442.96156	-0.02361
1.78611	215455.42364	-0.02336
1.78889	215535.12395	-0.02175
1.79167	215838.04094	-0.01565
1.79444	215727.01545	-0.01788
1.79722	215628.63778	-0.01987
1.8	215605.81935	-0.02033
1.80278	215712.91335	-0.01817
1.80556	215603.38509	-0.02037
1.80833	215864.43597	-0.01512
1.81111	215859.9194	-0.01521
1.81389	215673.41402	-0.01896
1.81667	215796.17017	-0.01649
1.81944	215586.47307	-0.02072
1.82222	215424.18772	-0.02399
1.825	215235.86865	-0.02778
1.82778	215674.27267	-0.01895
1.83056	215797.6446	-0.01646
1.83333	215771.23	-0.01699
1.83611	215494.57169	-0.02257
1.83889	215696.40921	-0.0185
1.84167	215698.61082	-0.01846
1.84444	215391.29957	-0.02465
1.84722	215824.1975	-0.01593
1.85	215367.80421	-0.02512
1.85278	215318.35378	-0.02612
1.85556	215529.57183	-0.02186
1.85833	215574.99487	-0.02095
1.86111	215405.87923	-0.02435
1.86389	215319.94099	-0.02609
1.86667	215569.11493	-0.02106
1.86944	215748.5672	-0.01745
1.87222	215707.41202	-0.01828
1.875	215801.7198	-0.01638
1.87778	215774.1478	-0.01694
1.88056	215495.96785	-0.02254
1.88333	215514.9439	-0.02216
1.88611	215840.4071	-0.0156
1.88889	215698.14265	-0.01847
1.89167	215847.00031	-0.01547
1.89444	215597.39105	-0.0205
1.89722	215434.47575	-0.02378
1.9	215685.73409	-0.01872
1.90278	215810.75871	-0.0162
1.90556	215579.05529	-0.02086
1.90833	215844.68005	-0.01552
1.91111	215665.25898	-0.01913
1.91389	215638.30497	-0.01967
1.91667	215620.25731	-0.02003
1.91944	215592.38368	-0.0206
1.92222	215533.27969	-0.02179
1.925	215667.14193	-0.01909
1.92778	215626.90388	-0.0199
1.93056	215508.46404	-0.02229
1.93333	215731.32587	-0.0178
1.93611	215687.70687	-0.01868
1.93889	215738.26345	-0.01766
1.94167	215380.4694	-0.02487
1.94444	215700.17151	-0.01843
1.94722	215497.70437	-0.0225
1.95	215589.9412	-0.02065
1.95278	215709.34664	-0.01824
1.95556	215683.09743	-0.01877
1.95833	215484.93007	-0.02276
1.96111	215408.18521	-0.02431
1.96389	215260.02464	-0.0273
1.96667	215578.79851	-0.02087
1.96944	215598.84107	-0.02047
1.97222	215523.97556	-0.02197
1.975	215595.51418	-0.02053
1.97778	215551.00059	-0.02143
1.98056	215438.11508	-0.0237
1.98333	215483.2894	-0.02279
1.98611	215565.41197	-0.02114
1.98889	215575.34993	-0.02094
1.99167	215811.69195	-0.01618
1.99444	215421.19598	-0.02405
1.99722	215938.15914	-0.01364
2	215638.74917	-0.01966
2.00278	215536.8857	-0.02171
2.00556	215523.92406	-0.02198
2.00833	215521.58383	-0.02202
2.01111	215562.0599	-0.02121
2.01389	215645.28897	-0.01953
2.01667	215902.44394	-0.01435
2.01944	215728.54292	-0.01785
2.02222	215750.17352	-0.01742
2.025	215522.1907	-0.02201
2.02778	215617.6481	-0.02009
2.03056	215533.83419	-0.02178
2.03333	215869.76259	-0.01501
2.03611	215536.61277	-0.02172
2.03889	215795.12965	-0.01651
2.04167	215321.88044	-0.02605
2.04444	215596.4003	-0.02052
2.04722	215618.3347	-0.02007
2.05	215478.7181	-0.02289
2.05278	215546.82702	-0.02151
2.05556	215835.2345	-0.01571
2.05833	215575.63081	-0.02093
2.06111	215482.82046	-0.0228
2.06389	216000.4856	-0.01238
2.06667	215766.07127	-0.0171
2.06944	215566.36881	-0.02112
2.07222	215504.85649	-0.02236
2.075	215644.62081	-0.01954
2.07778	215943.81734	-0.01352
2.08056	215568.07396	-0.02109
2.08333	215552.99435	-0.02139
2.08611	215555.90171	-0.02133
2.08889	215766.9243	-0.01708
2.09167	215912.6876	-0.01415
2.09444	215507.80632	-0.0223
2.09722	215684.63546	-0.01874
2.1	215870.84493	-0.01499
2.10278	215909.53066	-0.01421
2.10556	215671.35913	-0.01901
2.10833	215633.17044	-0.01977
2.11111	215682.94146	-0.01877
2.11389	215574.52503	-0.02096
2.11667	215923.49339	-0.01393
2.11944	215619.30757	-0.02005
2.12222	215466.25213	-0.02314
2.125	215596.37946	-0.02052
2.12778	215786.19341	-0.01669
2.13056	215641.0526	-0.01962
2.13333	215625.2123	-0.01993
2.13611	215852.02132	-0.01537
2.13889	215676.60256	-0.0189
2.14167	215863.16136	-0.01514
2.14444	216063.34012	-0.01112
2.14722	215875.42687	-0.0149
2.15	215554.22431	-0.02136
2.15278	215526.03679	-0.02193
2.15556	215630.63291	-0.01983
2.15833	215670.12682	-0.01903
2.16111	215761.04768	-0.0172
2.16389	215293.54165	-0.02662
2.16667	215625.23924	-0.01993
2.16944	215865.52343	-0.0151
2.17222	215603.63543	-0.02037
2.175	215555.57142	-0.02134
2.17778	215835.51561	-0.0157
2.18056	215644.21095	-0.01955
2.18333	215559.84542	-0.02125
2.18611	215468.09463	-0.0231
2.18889	215768.17233	-0.01706
2.19167	215855.50758	-0.0153
2.19444	215871.10643	-0.01498
2.19722	215598.47059	-0.02047
2.2	216022.99126	-0.01193
2.20278	215655.11571	-0.01933
2.20556	215687.03767	-0.01869
2.20833	215926.80288	-0.01386
2.21111	215661.90534	-0.0192
2.21389	215498.00588	-0.0225
2.21667	215837.19468	-0.01567
2.21944	216016.45147	-0.01206
2.22222	215800.33779	-0.01641
2.225	215477.23091	-0.02292
2.22778	215999.0596	-0.01241
2.23056	216012.13917	-0.01215
2.23333	215600.91891	-0.02042
2.23611	215756.09209	-0.0173
2.23889	215845.88248	-0.01549
2.24167	215621.26457	-0.02001
2.24444	215886.62308	-0.01467
2.24722	215832.48175	-0.01576
2.25	215540.6911	-0.02164
2.25278	215951.28909	-0.01337
2.25556	215562.62	-0.0212
2.25833	215578.9133	-0.02087
2.26111	215811.6403	-0.01618
2.26389	215745.44862	-0.01751
2.26667	215687.66932	-0.01868
2.26944	215863.82864	-0.01513
2.27222	215740.40944	-0.01762
2.275	215397.02045	-0.02453
2.27778	215606.15509	-0.02032
2.28056	215665.83828	-0.01912
2.28333	215710.17063	-0.01822
2.28611	215643.30179	-0.01957
2.28889	215603.44301	-0.02037
2.29167	215681.29932	-0.01881
2.29444	215735.51168	-0.01771
2.29722	215633.55428	-0.01977
2.3	215518.68403	-0.02208
2.30278	215637.57806	-0.01969
2.30556	215544.93079	-0.02155
2.30833	215714.95331	-0.01813
2.31111	215724.67745	-0.01793
2.31389	215484.18928	-0.02278
2.31667	215773.87634	-0.01694
2.31944	215631.41471	-0.01981
2.32222	216028.0302	-0.01183
2.325	215799.97536	-0.01642
2.32778	215721.45114	-0.018
2.33056	215736.7132	-0.01769
2.33333	215673.50123	-0.01896
2.33611	215647.58655	-0.01948
2.33889	215485.40235	-0.02275
2.34167	215615.91605	-0.02012
2.34444	215456.339	-0.02334
2.34722	215789.44238	-0.01663
2.35	215637.52447	-0.01969
2.35278	215833.88977	-0.01573
2.35556	215520.42908	-0.02205
2.35833	216014.77728	-0.0121
2.36111	215742.88653	-0.01757
2.36389	215635.04814	-0.01974
2.36667	215503.68699	-0.02238
2.36944	215870.85019	-0.01499
2.37222	215761.98655	-0.01718
2.375	215413.15849	-0.02421
2.37778	215562.16694	-0.0212
2.38056	215879.01997	-0.01483
2.38333	215744.15468	-0.01754
2.38611	215893.75421	-0.01453
2.38889	215619.74251	-0.02004
2.39167	215483.87635	-0.02278
2.39444	215779.38824	-0.01683
2.39722	215762.39222	-0.01717
2.4	215511.88464	-0.02222
2.40278	215839.41867	-0.01562
2.40556	215640.626	-0.01962
2.40833	215651.75706	-0.0194
2.41111	215944.58395	-0.01351
2.41389	215557.62427	-0.0213
2.41667	215611.04332	-0.02022
2.41944	215867.70126	-0.01505
2.42222	215506.15932	-0.02233
2.425	215909.86274	-0.01421
2.42778	215805.98059	-0.0163
2.43056	215530.71664	-0.02184
2.43333	215675.08076	-0.01893
2.43611	215850.68656	-0.0154
2.43889	215872.26601	-0.01496
2.44167	215833.44489	-0.01574
2.44444	215655.6376	-0.01932
2.44722	215851.49572	-0.01538
2.45	215825.52569	-0.0159
2.45278	215893.79614	-0.01453
2.45556	215666.83318	-0.0191
2.45833	215662.71863	-0.01918
2.46111	215233.12016	-0.02784
2.46389	215641.7365	-0.0196
2.46667	215765.89823	-0.0171
2.46944	215834.32271	-0.01573
2.47222	215843.13166	-0.01555
2.475	215592.33854	-0.0206
2.47778	215716.29583	-0.0181
2.48056	215584.17541	-0.02076
2.48333	215765.5742	-0.01711
2.48611	215884.97818	-0.01471
2.48889	215652.1497	-0.01939
2.49167	215566.53061	-0.02112
2.49444	215521.89823	-0.02202
2.49722	215657.07727	-0.01929
2.5	215868.54472	-0.01504
2.50278	215494.08281	-0.02258
2.50556	215734.34734	-0.01774
2.50833	215932.97535	-0.01374
2.51111	215542.84776	-0.02159
2.51389	215659.44302	-0.01925
2.51667	215643.63155	-0.01956
2.51944	215946.76639	-0.01346
2.52222	215817.12828	-0.01607
2.525	215855.38217	-0.0153
2.52778	215778.17362	-0.01685
2.53056	215968.42496	-0.01303
2.53333	215960.29329	-0.01319
2.53611	215798.02415	-0.01646
2.53889	215825.45654	-0.0159
2.54167	215848.3053	-0.01544
2.54444	215529.28593	-0.02187
2.54722	215559.89092	-0.02125
2.55	215811.50378	-0.01618
2.55278	215890.68553	-0.01459
2.55556	215726.90368	-0.01789
2.55833	215515.1871	-0.02215
2.56111	215545.86288	-0.02153
2.56389	215730.66322	-0.01781
2.56667	215594.9408	-0.02054
2.56944	215521.09561	-0.02203
2.57222	215650.86485	-0.01942
2.575	215540.2487	-0.02165
2.57778	215768.08286	-0.01706
2.58056	215687.29941	-0.01868
2.58333	215425.69276	-0.02396
2.58611	215426.04185	-0.02395
2.58889	215536.24304	-0.02173
2.59167	215532.57331	-0.0218
2.59444	215565.5612	-0.02114
2.59722	215520.63287	-0.02204
2.6	215784.06988	-0.01674
2.60278	215912.27491	-0.01416
2.60556	215299.20639	-0.02651
2.60833	215787.37917	-0.01667
2.61111	215700.64302	-0.01842
2.61389	215670.21284	-0.01903
2.61667	215723.30032	-0.01796
2.61944	215816.02747	-0.01609
2.62222	215677.53407	-0.01888
2.625	215593.51026	-0.02057
2.62778	215869.48302	-0.01502
2.63056	215560.01259	-0.02125
2.63333	215637.17706	-0.01969
2.63611	215466.4445	-0.02313
2.63889	215710.62382	-0.01821
2.64167	215862.74176	-0.01515
2.64444	215545.09514	-0.02155
2.64722	215516.40754	-0.02213
2.65	215868.43413	-0.01504
2.65278	215857.00881	-0.01527
2.65556	215254.82269	-0.0274
2.65833	215760.13168	-0.01722
2.66111	215646.93554	-0.0195
2.66389	215916.58552	-0.01407
2.66667	215593.21472	-0.02058
2.66944	215597.94129	-0.02048
2.67222	215838.25297	-0.01565
2.675	215650.59971	-0.01942
2.67778	215605.39299	-0.02033
2.68056	215930.94241	-0.01378
2.68333	215645.38165	-0.01953
2.68611	215891.28476	-0.01458
2.68889	215504.49061	-0.02237
2.69167	215544.1853	-0.02157
2.69444	215488.83154	-0.02268
2.69722	215531.0991	-0.02183
2.7	215904.8886	-0.01431
2.70278	215842.10817	-0.01557
2.70556	215385.58576	-0.02476
2.70833	215254.8128	-0.0274
2.71111	215524.87601	-0.02196
2.71389	215864.65003	-0.01511
2.71667	215885.59697	-0.01469
2.71944	215343.04648	-0.02562
2.72222	215727.63708	-0.01787
2.725	215474.96785	-0.02296
2.72778	215710.00952	-0.01823
2.73056	215664.89903	-0.01914
2.73333	215546.68935	-0.02152
2.73611	215697.87382	-0.01847
2.73889	215545.88927	-0.02153
2.74167	215662.65635	-0.01918
2.74444	215617.78217	-0.02008
2.74722	215407.71215	-0.02432
2.75	216012.3136	-0.01215
2.75278	215744.64528	-0.01753
2.75556	215399.04703	-0.02449
2.75833	215323.08948	-0.02602
2.76111	215632.92147	-0.01978
2.76389	215544.62314	-0.02156
2.76667	215224.85829	-0.02801
2.76944	215601.98181	-0.0204
2.77222	215754.78232	-0.01733
2.775	215740.25451	-0.01762
2.77778	215643.35282	-0.01957
2.78056	215603.95799	-0.02036
2.78333	215442.80305	-0.02361
2.78611	215461.76531	-0.02323
2.78889	215771.00074	-0.017
2.79167	215556.70291	-0.02131
2.79444	215648.43354	-0.01947
2.79722	215778.46528	-0.01685
2.8	215945.09373	-0.0135
2.80278	215718.95685	-0.01805
2.80556	215625.59428	-0.01993
2.80833	215761.81546	-0.01718
2.81111	215798.1352	-0.01645
2.81389	215605.81814	-0.02033
2.81667	215533.57656	-0.02178
2.81944	215690.99462	-0.01861
2.82222	215238.93984	-0.02772
2.825	215442.32001	-0.02362
2.82778	215456.2691	-0.02334
2.83056	215653.30912	-0.01937
2.83333	215472.77425	-0.02301
2.83611	215439.23416	-0.02368
2.83889	215695.72179	-0.01851
2.84167	215979.44079	-0.01281
2.84444	215757.43207	-0.01727
2.84722	215914.5301	-0.01411
2.85	215452.19992	-0.02342
2.85278	215835.87165	-0.01569
2.85556	215566.92475	-0.02111
2.85833	215851.77364	-0.01537
2.86111	215516.51333	-0.02212
2.86389	215513.46267	-0.02219
2.86667	215955.83816	-0.01328
2.86944	215620.42746	-0.02003
2.87222	215724.07575	-0.01794
2.875	215490.03797	-0.02266
2.87778	215476.66651	-0.02293
2.88056	215715.38011	-0.01812
2.88333	215724.82501	-0.01793
2.88611	215685.48719	-0.01872
2.88889	215778.65843	-0.01685
2.89167	215572.35731	-0.021
2.89444	215442.40888	-0.02362
2.89722	215508.12216	-0.02229
2.9	215623.65067	-0.01997
2.90278	215646.39348	-0.01951
2.90556	215419.85086	-0.02407
2.90833	215750.27488	-0.01742
2.91111	215819.01236	-0.01603
2.91389	215555.53013	-0.02134
2.91667	215533.75581	-0.02178
2.91944	215636.39907	-0.01971
2.92222	215605.99782	-0.02032
2.925	215427.58143	-0.02392
2.92778	215663.15726	-0.01917
2.93056	215565.17373	-0.02114
2.93333	215425.61304	-0.02396
2.93611	215412.45652	-0.02422
2.93889	215539.92951	-0.02165
2.94167	215625.99477	-0.01992
2.94444	215587.21315	-0.0207
2.94722	215862.98428	-0.01515
2.95	215674.30296	-0.01895
2.95278	215873.26117	-0.01494
2.95556	215711.0391	-0.01821
2.95833	215512.59258	-0.0222
2.96111	215403.25777	-0.02441
2.96389	215487.05434	-0.02272
2.96667	215809.32908	-0.01623
2.96944	215527.90023	-0.0219
2.97222	215542.75892	-0.0216
2.975	215605.89619	-0.02032
2.97778	215590.42346	-0.02064
2.98056	215575.94805	-0.02093
2.98333	215533.05064	-0.02179
2.98611	215482.94614	-0.0228
2.98889	215781.55082	-0.01679
2.99167	215823.08777	-0.01595
2.99444	215572.1748	-0.021
2.99722	215457.76902	-0.02331
3	215384.98225	-0.02478
3.00278	215275.74808	-0.02698
3.00556	215388.8929	-0.0247
3.00833	215515.65746	-0.02214
3.01111	215771.32271	-0.01699
3.01389	215666.72526	-0.0191
3.01667	215769.85706	-0.01702
3.01944	215669.18324	-0.01905
3.02222	215606.9372	-0.0203
3.025	215761.67144	-0.01719
3.02778	215764.46179	-0.01713
3.03056	215401.41516	-0.02444
3.03333	215255.43773	-0.02739
3.03611	215903.75422	-0.01433
3.03889	215525.89411	-0.02194
3.04167	215799.11543	-0.01643
3.04444	215719.68532	-0.01803
3.04722	215533.54292	-0.02178
3.05	215482.14705	-0.02282
3.05278	215617.29801	-0.02009
3.05556	215943.25116	-0.01353
3.05833	215475.10662	-0.02296
3.06111	215171.01665	-0.02909
3.06389	215762.52591	-0.01717
3.06667	215629.8081	-0.01984
3.06944	215326.7406	-0.02595
3.07222	215787.46966	-0.01667
3.075	215533.52599	-0.02178
3.07778	215494.92347	-0.02256
3.08056	215472.85933	-0.023
3.08333	215420.80296	-0.02405
3.08611	215827.94276	-0.01585
3.08889	215622.24064	-0.01999
3.09167	215645.31288	-0.01953
3.09444	215768.16043	-0.01706
3.09722	215298.48975	-0.02652
3.1	215586.48201	-0.02071
3.10278	215587.71381	-0.02069
3.10556	215462.49598	-0.02321
3.10833	215109.87743	-0.03033
3.11111	215784.98698	-0.01672
3.11389	215559.24173	-0.02126
3.11667	215611.77641	-0.02021
3.11944	215526.84318	-0.02192
3.12222	215514.3842	-0.02217
3.125	215397.65715	-0.02452
3.12778	215527.13008	-0.02191
3.13056	215822.04005	-0.01597
3.13333	215390.81754	-0.02466
3.13611	215701.182	-0.0184
3.13889	215616.91086	-0.0201
3.14167	215701.26555	-0.0184
3.14444	215815.6401	-0.0161
3.14722	215741.19093	-0.0176
3.15	215861.4224	-0.01518
3.15278	215702.98037	-0.01837
3.15556	215647.31015	-0.01949
3.15833	215741.71129	-0.01759
3.16111	215796.61321	-0.01648
3.16389	215493.26404	-0.02259
3.16667	215853.64953	-0.01534
3.16944	215295.10617	-0.02659
3.17222	215450.79924	-0.02345
3.175	215756.9462	-0.01728
3.17778	215592.87734	-0.02059
3.18056	215440.4997	-0.02366
3.18333	215640.09994	-0.01963
3.18611	215488.76005	-0.02268
3.18889	215613.12107	-0.02018
3.19167	215653.82015	-0.01936
3.19444	215610.13853	-0.02024
3.19722	215694.95761	-0.01853
3.2	215687.28544	-0.01868
3.20278	215706.10038	-0.01831
3.20556	215672.60563	-0.01898
3.20833	215568.79979	-0.02107
3.21111	215819.5165	-0.01602
3.21389	215427.77916	-0.02391
3.21667	215630.57209	-0.01983
3.21944	215549.34141	-0.02146
3.22222	215747.83315	-0.01747
3.225	215428.10815	-0.02391
3.22778	215710.22378	-0.01822
3.23056	215632.49559	-0.01979
3.23333	215956.41491	-0.01327
3.23611	215341.99987	-0.02564
3.23889	215964.47675	-0.01311
3.24167	215760.60009	-0.01721
3.24444	215798.97696	-0.01644
3.24722	215427.92496	-0.02391
3.25	215739.60932	-0.01763
3.25278	215338.75842	-0.02571
3.25556	215795.53046	-0.01651
3.25833	215596.96062	-0.0205
3.26111	215775.79476	-0.0169
3.26389	215763.34275	-0.01715
3.26667	215572.85008	-0.02099
3.26944	215539.4435	-0.02166
3.27222	215396.43093	-0.02455
3.275	215442.66038	-0.02361
3.27778	215458.46811	-0.02329
3.28056	215459.43333	-0.02327
3.28333	215548.18128	-0.02149
3.28611	215807.89453	-0.01626
3.28889	215637.44303	-0.01969
3.29167	215384.0932	-0.02479
3.29444	215643.46238	-0.01957
3.29722	215677.36902	-0.01888
3.3	215584.51204	-0.02075
3.30278	215478.16289	-0.0229
3.30556	215602.9312	-0.02038
3.30833	215899.84561	-0.01441
3.31111	215557.74407	-0.02129
3.31389	215675.92409	-0.01891
3.31667	215713.66696	-0.01815
3.31944	215563.44633	-0.02118
3.32222	215570.31615	-0.02104
3.325	215652.65592	-0.01938
3.32778	215292.94309	-0.02663
3.33056	215729.0523	-0.01784
3.33333	215902.89002	-0.01435
3.33611	216059.67331	-0.01119
3.33889	215573.20482	-0.02098
3.34167	215475.30299	-0.02296
3.34444	215758.69327	-0.01725
3.34722	215803.11686	-0.01635
3.35	215555.94832	-0.02133
3.35278	215723.91287	-0.01795
3.35556	215354.97081	-0.02538
3.35833	215628.14227	-0.01988
3.36111	215350.80107	-0.02547
3.36389	215554.77967	-0.02135
3.36667	215595.43883	-0.02053
3.36944	215538.76896	-0.02168
3.37222	215796.97642	-0.01648
3.375	215819.68622	-0.01602
3.37778	215857.78215	-0.01525
3.38056	215377.52091	-0.02493
3.38333	215797.92772	-0.01646
3.38611	215392.32111	-0.02463
3.38889	215629.53016	-0.01985
3.39167	215731.16622	-0.0178
3.39444	215575.04771	-0.02095
3.39722	215432.01947	-0.02383
3.4	215586.27675	-0.02072
3.40278	215580.86234	-0.02083
3.40556	215783.50158	-0.01675
3.40833	215659.69082	-0.01924
3.41111	215553.76353	-0.02137
3.41389	215337.68466	-0.02573
3.41667	215434.07096	-0.02379
3.41944	215563.45298	-0.02118
3.42222	215454.92843	-0.02337
3.425	215679.01811	-0.01885
3.42778	215572.38394	-0.021
3.43056	215527.03826	-0.02191
3.43333	215793.17992	-0.01655
3.43611	215445.20388	-0.02356
3.43889	215329.60648	-0.02589
3.44167	215618.09955	-0.02008
3.44444	215408.89461	-0.02429
3.44722	215492.38546	-0.02261
3.45	215188.0105	-0.02875
3.45278	215183.80422	-0.02883
3.45556	215551.7071	-0.02142
3.45833	215659.4584	-0.01925
3.46111	215219.55879	-0.02811
3.46389	215643.4102	-0.01957
3.46667	215244.21563	-0.02762
3.46944	215848.26461	-0.01544
3.47222	215509.20719	-0.02227
3.475	215326.62683	-0.02595
3.47778	215481.08413	-0.02284
3.48056	215777.80842	-0.01686
3.48333	215749.25856	-0.01744
3.48611	215830.00035	-0.01581
3.48889	215719.90956	-0.01803
3.49167	215519.22973	-0.02207
3.49444	215375.08161	-0.02498
3.49722	215798.93025	-0.01644
3.5	215849.19083	-0.01543
3.50278	215499.78418	-0.02246
3.50556	215719.71408	-0.01803
3.50833	215436.04658	-0.02375
3.51111	215756.33016	-0.01729
3.51389	215672.33495	-0.01899
3.51667	215385.71882	-0.02476
3.51944	215563.90638	-0.02117
3.52222	215889.47881	-0.01462
3.525	215253.65712	-0.02742
3.52778	215773.28075	-0.01695
3.53056	215213.69322	-0.02823
3.53333	215905.39251	-0.0143
3.53611	215814.42094	-0.01613
3.53889	215595.68811	-0.02053
3.54167	215633.94078	-0.01976
3.54444	215548.62043	-0.02148
3.54722	215575.12566	-0.02094
3.55	215532.42839	-0.0218
3.55278	215666.49742	-0.0191
3.55556	215699.96283	-0.01843
3.55833	215729.25014	-0.01784
3.56111	215432.71611	-0.02381
3.56389	215755.62038	-0.01731
3.56667	215445.51162	-0.02356
3.56944	215486.72793	-0.02272
3.57222	215673.0449	-0.01897
3.575	215651.68576	-0.0194
3.57778	215746.39364	-0.01749
3.58056	215255.48272	-0.02739
3.58333	215423.38145	-0.024
3.58611	215999.4657	-0.0124
3.58889	215717.5881	-0.01807
3.59167	215623.36257	-0.01997
3.59444	215686.35096	-0.0187
3.59722	215578.256	-0.02088
3.6	215649.55085	-0.01944
3.60278	215651.32276	-0.01941
3.60556	215518.90008	-0.02208
3.60833	215524.89106	-0.02196
3.61111	215649.40499	-0.01945
3.61389	215788.20555	-0.01665
3.61667	215820.48823	-0.016
3.61944	215932.43588	-0.01375
3.62222	215571.19208	-0.02102
3.625	215484.87115	-0.02276
3.62778	215567.06872	-0.02111
3.63056	215358.6957	-0.02531
3.63333	215468.65723	-0.02309
3.63611	216023.52503	-0.01192
3.63889	215463.06417	-0.0232
3.64167	215686.95021	-0.01869
3.64444	215716.29765	-0.0181
3.64722	215648.41511	-0.01947
3.65	215636.29768	-0.01971
3.65278	215513.93399	-0.02218
3.65556	215378.82697	-0.0249
3.65833	215606.35389	-0.02031
3.66111	215698.83368	-0.01845
3.66389	215612.28283	-0.0202
3.66667	215713.17246	-0.01816
3.66944	215749.21831	-0.01744
3.67222	215579.2015	-0.02086
3.675	215607.87159	-0.02028
3.67778	215353.0967	-0.02542
3.68056	215383.61489	-0.0248
3.68333	215718.39902	-0.01806
3.68611	215543.42667	-0.02158
3.68889	215777.73914	-0.01686
3.69167	215486.48557	-0.02273
3.69444	215978.78595	-0.01282
3.69722	215846.92059	-0.01547
3.7	215551.90975	-0.02141
3.70278	215725.85685	-0.01791
3.70556	215715.35512	-0.01812
3.70833	215660.33622	-0.01923
3.71111	215797.70933	-0.01646
3.71389	215648.51287	-0.01947
3.71667	215466.19781	-0.02314
3.71944	215702.56546	-0.01838
3.72222	215629.78304	-0.01984
3.725	215486.19647	-0.02274
3.72778	215371.74704	-0.02504
3.73056	215799.40547	-0.01643
3.73333	215691.08272	-0.01861
3.73611	215862.98633	-0.01515
3.73889	215648.82976	-0.01946
3.74167	215664.56053	-0.01914
3.74444	215668.65109	-0.01906
3.74722	215366.96403	-0.02514
3.75	215644.14179	-0.01955
3.75278	215740.57772	-0.01761
3.75556	215698.85497	-0.01845
3.75833	215529.28429	-0.02187
3.76111	215992.79375	-0.01254
3.76389	215677.87692	-0.01887
3.76667	215319.27764	-0.0261
3.76944	215496.37459	-0.02253
3.77222	215397.55372	-0.02452
3.775	215576.52666	-0.02092
3.77778	215655.85467	-0.01932
3.78056	215837.63406	-0.01566
3.78333	215531.80039	-0.02182
3.78611	215632.49279	-0.01979
3.78889	215378.48895	-0.02491
3.79167	215535.96295	-0.02173
3.79444	215575.89707	-0.02093
3.79722	215766.41342	-0.01709
3.8	215885.3566	-0.0147
3.80278	215684.59853	-0.01874
3.80556	215926.09065	-0.01388
3.80833	215552.16098	-0.02141
3.81111	215574.25093	-0.02096
3.81389	215592.05578	-0.0206
3.81667	215442.82261	-0.02361
3.81944	215808.71786	-0.01624
3.82222	215249.00446	-0.02752
3.825	215696.76108	-0.01849
3.82778	215697.20706	-0.01848
3.83056	215809.26587	-0.01623
3.83333	215708.16432	-0.01826
3.83611	215947.08063	-0.01346
3.83889	215629.96086	-0.01984
3.84167	215611.28956	-0.02022
3.84444	215846.53062	-0.01548
3.84722	215708.26137	-0.01826
3.85	215887.79895	-0.01465
3.85278	215795.02883	-0.01652
3.85556	215883.12241	-0.01474
3.85833	215515.02229	-0.02215
3.86111	215612.92232	-0.02018
3.86389	215687.14605	-0.01869
3.86667	215554.06766	-0.02137
3.86944	215455.55207	-0.02335
3.87222	215689.35881	-0.01864
3.875	216039.07787	-0.01161
3.87778	215744.36462	-0.01754
3.88056	215776.5211	-0.01689
3.88333	215997.74653	-0.01244
3.88611	215967.65088	-0.01304
3.88889	215832.94498	-0.01575
3.89167	215482.63151	-0.02281
3.89444	215763.76537	-0.01714
3.89722	215681.16755	-0.01881
3.9	215999.6727	-0.0124
3.90278	215621.67849	-0.02001
3.90556	216052.09809	-0.01135
3.90833	216003.87252	-0.01231
3.91111	215474.41942	-0.02297
3.91389	216051.74307	-0.01135
3.91667	215694.27941	-0.01854
3.91944	215877.55298	-0.01486
3.92222	215505.13393	-0.02235
3.925	216083.83159	-0.01071
3.92778	215379.88784	-0.02488
3.93056	215944.13457	-0.01352
3.93333	215547.74399	-0.0215
3.93611	215447.18793	-0.02352
3.93889	215818.11723	-0.01605
3.94167	215601.21087	-0.02042
3.94444	215801.00702	-0.0164
3.94722	215842.06366	-0.01557
3.95	215730.86304	-0.01781
3.95278	215575.15358	-0.02094
3.95556	215626.36767	-0.01991
3.95833	215592.01762	-0.0206
3.96111	215186.25577	-0.02878
3.96389	215401.42534	-0.02444
3.96667	215863.49115	-0.01514
3.96944	215391.85236	-0.02464
3.97222	215311.64832	-0.02625
3.975	216132.50565	-0.00973
3.97778	215604.5838	-0.02035
3.98056	215886.3848	-0.01468
3.98333	215652.65522	-0.01938
3.98611	215767.21769	-0.01708
3.98889	215508.19062	-0.02229
3.99167	215776.03214	-0.0169
3.99444	215824.35171	-0.01593
3.99722	215595.63982	-0.02053
4	215661.49576	-0.0192
4.00278	215398.51784	-0.0245
4.00556	215644.75425	-0.01954
4.00833	215700.44703	-0.01842
4.01111	215570.43574	-0.02104
4.01389	215720.77752	-0.01801
4.01667	215813.38695	-0.01615
4.01944	215633.80918	-0.01976
4.02222	215471.61122	-0.02303
4.025	215578.92185	-0.02087
4.02778	215741.60357	-0.01759
4.03056	215771.75752	-0.01698
4.03333	216077.3726	-0.01084
4.03611	215703.81585	-0.01835
4.03889	215556.56703	-0.02132
4.04167	215674.1138	-0.01895
4.04444	215413.60139	-0.0242
4.04722	215599.32337	-0.02046
4.05	215419.73323	-0.02408
4.05278	215692.94872	-0.01857
4.05556	215461.26105	-0.02324
4.05833	215225.37738	-0.028
4.06111	215672.40031	-0.01898
4.06389	215337.8254	-0.02573
4.06667	215654.44211	-0.01935
4.06944	216027.76078	-0.01183
4.07222	215414.51233	-0.02418
4.075	215512.27432	-0.02221
4.07778	215575.08479	-0.02094
4.08056	215504.77773	-0.02236
4.08333	215557.13352	-0.02131
4.08611	215573.41739	-0.02098
4.08889	215590.83243	-0.02063
4.09167	215524.76876	-0.02196
4.09444	215685.76001	-0.01872
4.09722	215510.0594	-0.02225
4.1	215350.87695	-0.02546
4.10278	215560.25783	-0.02124
4.10556	215635.44419	-0.01973
4.10833	215464.76017	-0.02317
4.11111	215570.42359	-0.02104
4.11389	215913.48706	-0.01413
4.11667	215697.17911	-0.01849
4.11944	215485.51306	-0.02275
4.12222	215641.77594	-0.0196
4.125	215698.43057	-0.01846
4.12778	215589.72237	-0.02065
4.13056	215511.63596	-0.02222
4.13333	215532.58367	-0.0218
4.13611	215426.64968	-0.02394
4.13889	215517.40844	-0.02211
4.14167	215694.14251	-0.01855
4.14444	215346.66407	-0.02555
4.14722	215694.62712	-0.01854
4.15	215598.01586	-0.02048
4.15278	215456.22547	-0.02334
4.15556	215694.12846	-0.01855
4.15833	215739.12224	-0.01764
4.16111	215689.4036	-0.01864
4.16389	215903.61448	-0.01433
4.16667	215652.74479	-0.01938
4.16944	215597.96019	-0.02048
4.17222	215419.45436	-0.02408
4.175	215739.69176	-0.01763
4.17778	215675.39213	-0.01892
4.18056	215886.47617	-0.01468
4.18333	215860.58592	-0.0152
4.18611	215719.51225	-0.01804
4.18889	215718.26899	-0.01806
4.19167	215434.1845	-0.02378
4.19444	215302.19664	-0.02645
4.19722	215460.52513	-0.02325
4.2	215581.9321	-0.02081
4.20278	215609.97093	-0.02024
4.20556	215683.76982	-0.01876
4.20833	215637.08996	-0.0197
4.21111	215680.83807	-0.01881
4.21389	215700.74687	-0.01841
4.21667	215953.84904	-0.01332
4.21944	215865.04098	-0.01511
4.22222	215733.37411	-0.01776
4.225	215466.57649	-0.02313
4.22778	215659.75391	-0.01924
4.23056	215854.9392	-0.01531
4.23333	215688.24684	-0.01867
4.23611	215501.29531	-0.02243
4.23889	215831.55435	-0.01578
4.24167	215541.15692	-0.02163
4.24444	215515.84211	-0.02214
4.24722	215653.75116	-0.01936
4.25	215864.14463	-0.01512
4.25278	216007.01729	-0.01225
4.25556	215628.13685	-0.01988
4.25833	215490.91299	-0.02264
4.26111	215870.44088	-0.015
4.26389	215673.27548	-0.01897
4.26667	215637.40242	-0.01969
4.26944	215677.41551	-0.01888
4.27222	215883.22479	-0.01474
4.275	215482.44276	-0.02281
4.27778	215790.30346	-0.01661
4.28056	215680.45839	-0.01882
4.28333	215419.94812	-0.02407
4.28611	215688.24861	-0.01867
4.28889	215434.37884	-0.02378
4.29167	215333.0907	-0.02582
4.29444	215692.89652	-0.01857
4.29722	215862.49124	-0.01516
4.3	215771.12642	-0.017
4.30278	215482.9778	-0.0228
4.30556	215795.80071	-0.0165
4.30833	215496.23223	-0.02253
4.31111	215751.51955	-0.01739
4.31389	215633.90726	-0.01976
4.31667	215779.53208	-0.01683
4.31944	215690.08363	-0.01863
4.32222	215513.55864	-0.02218
4.325	215502.38312	-0.02241
4.32778	215802.76621	-0.01636
4.33056	215738.19933	-0.01766
4.33333	215753.04198	-0.01736
4.33611	215628.32447	-0.01987
4.33889	215798.08995	-0.01645
4.34167	215731.05493	-0.0178
4.34444	215571.38913	-0.02102
4.34722	215693.43256	-0.01856
4.35	215464.62653	-0.02317
4.35278	215700.50721	-0.01842
4.35556	215618.91093	-0.02006
4.35833	215982.87514	-0.01274
4.36111	215772.27242	-0.01697
4.36389	215703.76017	-0.01835
4.36667	215600.54641	-0.02043
4.36944	215976.72233	-0.01286
4.37222	215701.70033	-0.01839
4.375	215520.0666	-0.02205
4.37778	215686.08253	-0.01871
4.38056	215644.23959	-0.01955
4.38333	215638.61013	-0.01966
4.38611	215613.12059	-0.02018
4.38889	215471.36346	-0.02303
4.39167	215541.501	-0.02162
4.39444	215709.00278	-0.01825
4.39722	215475.94084	-0.02294
4.4	215954.34118	-0.01331
4.40278	215557.0549	-0.02131
4.40556	215675.13134	-0.01893
4.40833	215352.39678	-0.02543
4.41111	215660.05158	-0.01923
4.41389	215387.29949	-0.02473
4.41667	215509.40495	-0.02227
4.41944	215827.83132	-0.01586
4.42222	215884.34327	-0.01472
4.425	215444.73351	-0.02357
4.42778	215532.51381	-0.0218
4.43056	215576.05318	-0.02092
4.43333	215748.07855	-0.01746
4.43611	215687.0512	-0.01869
4.43889	215531.96048	-0.02181
4.44167	215583.59727	-0.02077
4.44444	215585.94743	-0.02073
4.44722	215758.11539	-0.01726
4.45	215557.46714	-0.0213
4.45278	215541.98992	-0.02161
4.45556	215356.70467	-0.02535
4.45833	215510.83861	-0.02224
4.46111	215945.24149	-0.01349
4.46389	215749.68953	-0.01743
4.46667	215550.58791	-0.02144
4.46944	215720.17971	-0.01802
4.47222	215222.39226	-0.02806
4.475	215531.11926	-0.02183
4.47778	215401.40093	-0.02444
4.48056	215436.0698	-0.02375
4.48333	215814.18467	-0.01613
4.48611	215292.74104	-0.02664
4.48889	215474.25847	-0.02298
4.49167	215792.47985	-0.01657
4.49444	215514.83232	-0.02216
4.49722	215540.64788	-0.02164
4.5	215563.24075	-0.02118
4.50278	215714.32729	-0.01814
4.50556	215541.21519	-0.02163
4.50833	215714.96738	-0.01813
4.51111	215667.94826	-0.01907
4.51389	215621.41824	-0.02001
4.51667	215680.48492	-0.01882
4.51944	215634.51893	-0.01975
4.52222	215615.25202	-0.02014
4.525	215959.809	-0.0132
4.52778	215550.12153	-0.02145
4.53056	215486.56892	-0.02273
4.53333	215719.83228	-0.01803
4.53611	215846.99242	-0.01547
4.53889	215692.00353	-0.01859
4.54167	215764.84639	-0.01712
4.54444	215507.81076	-0.0223
4.54722	215974.93638	-0.0129
4.55	215413.15541	-0.02421
4.55278	215740.12529	-0.01762
4.55556	215700.94639	-0.01841
4.55833	215642.76498	-0.01958
4.56111	215889.0265	-0.01462
4.56389	215625.11427	-0.01994
4.56667	215511.62545	-0.02222
4.56944	215452.15111	-0.02342
4.57222	215731.48917	-0.01779
4.575	215640.6468	-0.01962
4.57778	215799.73008	-0.01642
4.58056	215664.80668	-0.01914
4.58333	215745.9515	-0.0175
4.58611	216064.24004	-0.0111
4.58889	215938.85137	-0.01362
4.59167	215928.48853	-0.01383
4.59444	215593.03376	-0.02058
4.59722	216059.93097	-0.01119
4.6	215732.72899	-0.01777
4.60278	215428.17419	-0.02391
4.60556	215843.30754	-0.01554
4.60833	215735.36004	-0.01772
4.61111	215690.62637	-0.01862
4.61389	215726.7745	-0.01789
4.61667	215466.76158	-0.02313
4.61944	215309.50985	-0.0263
4.62222	215928.65987	-0.01383
4.625	215654.23268	-0.01935
4.62778	215523.89324	-0.02198
4.63056	215805.46158	-0.01631
4.63333	215513.85281	-0.02218
4.63611	215630.50791	-0.01983
4.63889	215562.00576	-0.02121
4.64167	215826.37498	-0.01588
4.64444	215669.56596	-0.01904
4.64722	215631.30917	-0.01981
4.65	215837.98732	-0.01565
4.65278	215988.79734	-0.01262
4.65556	215734.89293	-0.01773
4.65833	215323.79259	-0.02601
4.66111	215388.21674	-0.02471
4.66389	215525.14072	-0.02195
4.66667	215589.43666	-0.02066
4.66944	215514.16431	-0.02217
4.67222	215943.09054	-0.01354
4.675	215749.22842	-0.01744
4.67778	215646.67021	-0.0195
4.68056	215764.1714	-0.01714
4.68333	215640.47918	-0.01963
4.68611	215671.15298	-0.01901
4.68889	215891.08836	-0.01458
4.69167	215791.2986	-0.01659
4.69444	215658.08329	-0.01927
4.69722	215404.82312	-0.02438
4.7	215554.91726	-0.02135
4.70278	215409.05708	-0.02429
4.70556	215657.82534	-0.01928
4.70833	215667.43495	-0.01908
4.71111	215609.55055	-0.02025
4.71389	215664.26544	-0.01915
4.71667	215754.50819	-0.01733
4.71944	215447.74787	-0.02351
4.72222	215491.47032	-0.02263
4.725	215613.02406	-0.02018
4.72778	215440.19889	-0.02366
4.73056	215507.19336	-0.02231
4.73333	215599.80509	-0.02045
4.73611	215568.67555	-0.02107
4.73889	214867.10475	-0.03523
4.74167	215500.14765	-0.02245
4.74444	215701.6579	-0.0184
4.74722	215533.94858	-0.02177
4.75	215760.43375	-0.01721
4.75278	215729.55989	-0.01783
4.75556	215526.62739	-0.02192
4.75833	215385.00184	-0.02478
4.76111	215527.19369	-0.02191
4.76389	215901.7956	-0.01437
4.76667	215776.01583	-0.0169
4.76944	215689.83285	-0.01863
4.77222	215493.25815	-0.02259
4.775	215732.54307	-0.01777
4.77778	215690.2325	-0.01863
4.78056	215894.98018	-0.0145
4.78333	215518.24781	-0.02209
4.78611	215632.98528	-0.01978
4.78889	215746.41523	-0.01749
4.79167	215545.39651	-0.02154
4.79444	215744.93191	-0.01752
4.79722	215802.40243	-0.01637
4.8	215528.57189	-0.02188
4.80278	215501.29346	-0.02243
4.80556	215695.14615	-0.01853
4.80833	215742.94301	-0.01756
4.81111	215793.48157	-0.01655
4.81389	215735.61032	-0.01771
4.81667	215711.70595	-0.01819
4.81944	216008.91221	-0.01221
4.82222	215684.75988	-0.01874
4.825	215562.30304	-0.0212
4.82778	215688.6121	-0.01866
4.83056	215762.91644	-0.01716
4.83333	215691.66875	-0.0186
4.83611	215892.06246	-0.01456
4.83889	215885.56809	-0.01469
4.84167	215767.12418	-0.01708
4.84444	216017.25128	-0.01205
4.84722	215314.62216	-0.02619
4.85	215715.59949	-0.01811
4.85278	215807.71808	-0.01626
4.85556	215709.3374	-0.01824
4.85833	216094.38066	-0.0105
4.86111	215589.97275	-0.02064
4.86389	215797.81888	-0.01646
4.86667	215981.05442	-0.01277
4.86944	215724.31784	-0.01794
4.87222	215755.63199	-0.01731
4.875	215642.01149	-0.0196
4.87778	215730.3517	-0.01782
4.88056	215823.01582	-0.01595
4.88333	215892.04213	-0.01456
4.88611	215789.46087	-0.01663
4.88889	215647.90233	-0.01948
4.89167	215624.22145	-0.01995
4.89444	215813.55661	-0.01614
4.89722	216141.82739	-0.00954
4.9	216048.44544	-0.01142
4.90278	215862.47969	-0.01516
4.90556	215579.90109	-0.02085
4.90833	215947.03886	-0.01346
4.91111	215623.45202	-0.01997
4.91389	215723.77615	-0.01795
4.91667	215470.87157	-0.02304
4.91944	215422.20482	-0.02403
4.92222	215287.31008	-0.02675
4.925	215789.48421	-0.01663
4.92778	215573.64474	-0.02097
4.93056	215928.12621	-0.01384
4.93333	216038.43919	-0.01162
4.93611	215609.20601	-0.02026
4.93889	215543.50761	-0.02158
4.94167	216059.91682	-0.01119
4.94444	215812.20958	-0.01617
4.94722	215534.42239	-0.02176
4.95	215986.81183	-0.01266
4.95278	215533.67035	-0.02178
4.95556	215879.53252	-0.01482
4.95833	215611.32235	-0.02021
4.96111	215537.21351	-0.02171
4.96389	215813.22127	-0.01615
4.96667	215678.70774	-0.01886
4.96944	216049.59218	-0.0114
4.97222	215762.00216	-0.01718
4.975	215814.5086	-0.01612
4.97778	215789.40309	-0.01663
4.98056	215688.65009	-0.01866
4.98333	215456.58411	-0.02333
4.98611	215647.79091	-0.01948
4.98889	215643.69918	-0.01956
4.99167	215699.64997	-0.01844
4.99444	216016.36889	-0.01206
4.99722	215774.50291	-0.01693
5	215854.63994	-0.01532
5.00278	216015.43904	-0.01208
5.00556	215438.82384	-0.02369
5.00833	216109.32865	-0.01019
5.01111	215887.23089	-0.01466
5.01389	215748.37088	-0.01745
5.01667	215960.48869	-0.01319
5.01944	215606.25333	-0.02032
5.02222	215981.56734	-0.01276
5.025	216071.00415	-0.01097
5.02778	215780.64627	-0.01681
5.03056	215824.82559	-0.01592
5.03333	215674.6249	-0.01894
5.03611	215551.03897	-0.02143
5.03889	215746.36165	-0.0175
5.04167	215666.74527	-0.0191
5.04444	215915.94085	-0.01408
5.04722	215748.97452	-0.01744
5.05	216001.67324	-0.01236
5.05278	215997.03581	-0.01245
5.05556	215697.46361	-0.01848
5.05833	215940.23158	-0.01359
5.06111	215547.06006	-0.02151
5.06389	215958.49606	-0.01323
5.06667	215751.3586	-0.01739
5.06944	215626.33995	-0.01991
5.07222	215988.31625	-0.01263
5.075	215651.7645	-0.0194
5.07778	215777.11999	-0.01688
5.08056	215740.29773	-0.01762
5.08333	215563.61953	-0.02118
5.08611	215675.19157	-0.01893
5.08889	215564.15467	-0.02116
5.09167	215703.61414	-0.01836
5.09444	215623.42739	-0.01997
5.09722	215468.62648	-0.02309
5.1	215843.83519	-0.01553
5.10278	215838.73199	-0.01564
5.10556	215936.44347	-0.01367
5.10833	215994.11589	-0.01251
5.11111	215662.32221	-0.01919
5.11389	216170.22354	-0.00897
5.11667	215975.59933	-0.01288
5.11944	215957.91971	-0.01324
5.12222	215748.43566	-0.01745
5.125	215763.3183	-0.01715
5.12778	215661.68417	-0.0192
5.13056	215412.0414	-0.02423
5.13333	215389.54115	-0.02468
5.13611	215493.76221	-0.02258
5.13889	215749.80617	-0.01743
5.14167	215906.53479	-0.01427
5.14444	215574.87782	-0.02095
5.14722	215736.32384	-0.0177
5.15	216020.04819	-0.01199
5.15278	215796.97948	-0.01648
5.15556	215747.25254	-0.01748
5.15833	215857.60573	-0.01526
5.16111	215527.57369	-0.0219
5.16389	215636.3227	-0.01971
5.16667	215648.3441	-0.01947
5.16944	215536.56136	-0.02172
5.17222	215696.79249	-0.01849
5.175	215774.11216	-0.01694
5.17778	215906.06724	-0.01428
5.18056	215831.81608	-0.01578
5.18333	215979.76126	-0.0128
5.18611	215654.71272	-0.01934
5.18889	215399.42142	-0.02448
5.19167	215584.93105	-0.02075
5.19444	215479.56577	-0.02287
5.19722	215489.18051	-0.02268
5.2	215433.69314	-0.02379
5.20278	215938.21485	-0.01364
5.20556	215916.10365	-0.01408
5.20833	215955.10543	-0.0133
5.21111	215443.18116	-0.0236
5.21389	215814.79064	-0.01612
5.21667	215744.52555	-0.01753
5.21944	215772.9415	-0.01696
5.22222	215733.53358	-0.01775
5.225	215481.17098	-0.02284
5.22778	215627.67243	-0.01989
5.23056	215635.52039	-0.01973
5.23333	216035.64254	-0.01168
5.23611	215733.4862	-0.01775
5.23889	215956.60873	-0.01327
5.24167	215685.93496	-0.01871
5.24444	216023.08924	-0.01193
5.24722	215614.38411	-0.02015
5.25	215842.19726	-0.01557
5.25278	215600.07774	-0.02044
5.25556	215821.90068	-0.01597
5.25833	215651.91235	-0.0194
5.26111	216017.38527	-0.01204
5.26389	215833.3006	-0.01575
5.26667	215661.39598	-0.01921
5.26944	215787.82958	-0.01666
5.27222	215773.58823	-0.01695
5.275	215938.90428	-0.01362
5.27778	215477.39968	-0.02291
5.28056	215766.99859	-0.01708
5.28333	215768.66081	-0.01705
5.28611	215676.93695	-0.01889
5.28889	215472.41643	-0.02301
5.29167	215445.98999	-0.02355
5.29444	215548.087	-0.02149
5.29722	215744.15327	-0.01754
5.3	215748.17658	-0.01746
5.30278	215944.20332	-0.01351
5.30556	215750.79944	-0.01741
5.30833	215431.94515	-0.02383
5.31111	215714.35431	-0.01814
5.31389	215930.871	-0.01378
5.31667	215779.45504	-0.01683
5.31944	215387.6964	-0.02472
5.32222	215624.89234	-0.01994
5.325	215794.88798	-0.01652
5.32778	215861.99359	-0.01517
5.33056	215903.82986	-0.01433
5.33333	215841.90046	-0.01557
5.33611	215643.63448	-0.01956
5.33889	215573.59861	-0.02097
5.34167	215730.91022	-0.01781
5.34444	215849.90304	-0.01541
5.34722	216350.53521	-0.00535
5.35	215953.30065	-0.01333
5.35278	215896.03743	-0.01448
5.35556	215681.89962	-0.01879
5.35833	215814.05257	-0.01613
5.36111	215346.94158	-0.02554
5.36389	215676.20589	-0.01891
5.36667	215846.68067	-0.01548
5.36944	215803.74658	-0.01634
5.37222	215828.96676	-0.01583
5.375	215763.81813	-0.01714
5.37778	215701.71554	-0.01839
5.38056	215594.19976	-0.02056
5.38333	215727.98704	-0.01787
5.38611	215921.4093	-0.01397
5.38889	215885.23774	-0.0147
5.39167	215796.65166	-0.01648
5.39444	215680.58108	-0.01882
5.39722	215365.90313	-0.02516
5.4	215467.21209	-0.02312
5.40278	215637.81055	-0.01968
5.40556	215448.92836	-0.02349
5.40833	215676.83021	-0.0189
5.41111	215962.26059	-0.01315
5.41389	215809.4725	-0.01623
5.41667	215785.83369	-0.0167
5.41944	215864.4368	-0.01512
5.42222	215897.92352	-0.01445
5.425	215669.14686	-0.01905
5.42778	215618.93761	-0.02006
5.43056	215798.20182	-0.01645
5.43333	215911.00011	-0.01418
5.43611	215799.88786	-0.01642
5.43889	215643.54396	-0.01957
5.44167	215903.49724	-0.01433
5.44444	215793.25352	-0.01655
5.44722	215689.38677	-0.01864
5.45	215710.37222	-0.01822
5.45278	215821.00653	-0.01599
5.45556	215896.7516	-0.01447
5.45833	215606.40987	-0.02031
5.46111	215352.95077	-0.02542
5.46389	215600.81905	-0.02043
5.46667	215550.74127	-0.02143
5.46944	215894.95326	-0.01451
5.47222	215658.92766	-0.01926
5.475	215662.65921	-0.01918
5.47778	215913.31451	-0.01414
5.48056	215746.55418	-0.01749
5.48333	215774.24286	-0.01693
5.48611	215843.63659	-0.01554
5.48889	215729.92311	-0.01783
5.49167	215840.88825	-0.01559
5.49444	215715.61535	-0.01811
5.49722	215508.57774	-0.02228
5.5	215538.10449	-0.02169
5.50278	215689.30843	-0.01864
5.50556	215476.94184	-0.02292
5.50833	215729.9386	-0.01783
5.51111	215749.86415	-0.01742
5.51389	215688.15983	-0.01867
5.51667	215702.49772	-0.01838
5.51944	215790.62958	-0.0166
5.52222	215921.49846	-0.01397
5.525	215852.90102	-0.01535
5.52778	216143.38663	-0.00951
5.53056	215568.90085	-0.02107
5.53333	215808.91491	-0.01624
5.53611	215619.05661	-0.02006
5.53889	215651.78692	-0.0194
5.54167	215442.92085	-0.02361
5.54444	215809.4304	-0.01623
5.54722	215974.8377	-0.0129
[truncated: 2,323 more rows]
