# Supplementary material for: Single-photon detection and cryogenic reconfigurability in lithium niobate nanophotonic circuits
Source: Nat Commun. 2021 Nov 25;12:6847. doi: 10.1038/s41467-021-27205-8 (PMC8617300; doi:10.1038/s41467-021-27205-8)
Supplement: Supplementary file 3 — Source Data [file 41467_2021_27205_MOESM3_ESM.zip › SourceData/Fig5a_raw_data.txt]

Frequency	Electro-optic S21 (RT)	Electro-optic S21 (cryoT)
GHz	dB	dB
2E-4	0.06207	0.0297
2.02691E-4	-0.02458	-0.20936
2.05382E-4	-0.17006	-0.1382
2.08073E-4	0.19692	-0.10095
2.10765E-4	0.09282	-0.03559
2.13456E-4	-0.00577	0.21643
2.16147E-4	0.12892	-0.10866
2.18838E-4	0.06431	0.12452
2.21529E-4	0.05215	0.01825
2.2422E-4	0.18364	0.04996
2.26911E-4	0.21217	0.1597
2.29602E-4	0.15861	0.36012
2.32294E-4	0.00393	0.06822
2.34985E-4	0.21453	0.01366
2.37676E-4	0.17038	0.05774
2.40367E-4	0.06416	-0.03121
2.43058E-4	0.22856	0.2847
2.45749E-4	-0.00298	0.20193
2.4844E-4	0.25576	-0.011
2.51131E-4	0.31253	0.08384
2.53823E-4	0.22928	0.13502
2.56514E-4	0.19002	0.0625
2.59205E-4	0.27967	0.33476
2.61896E-4	0.29205	-0.20698
2.64587E-4	0.18418	0.30976
2.67278E-4	0.17571	0.36324
2.69969E-4	0.22837	0.15405
2.7266E-4	0.22933	0.32141
2.75352E-4	0.13798	-0.00925
2.78514E-4	0.26635	0.08348
2.82239E-4	0.30278	0.20205
2.85964E-4	0.22579	0.23062
2.89689E-4	0.3611	0.21163
2.93414E-4	0.21266	0.40599
2.9714E-4	0.08086	0.29748
3.00865E-4	0.3082	0.28197
3.0459E-4	0.31446	0.11929
3.08315E-4	0.27698	0.2684
3.1204E-4	0.25389	0.25732
3.15765E-4	0.30909	0.40373
3.1949E-4	0.36743	0.32586
3.23216E-4	0.26648	0.33137
3.26941E-4	0.26782	0.31924
3.30666E-4	0.48203	-0.09492
3.34391E-4	0.30787	0.18035
3.38116E-4	0.32528	0.55771
3.41841E-4	0.47598	0.25729
3.45566E-4	0.36007	0.24227
3.49291E-4	0.29411	0.49877
3.53017E-4	0.30995	0.30105
3.56742E-4	0.3366	0.19157
3.60467E-4	0.27111	0.19959
3.64192E-4	0.27282	0.25114
3.67917E-4	0.26985	0.4389
3.71642E-4	0.38179	0.30278
3.75367E-4	0.26802	0.30268
3.79093E-4	0.32906	0.33475
3.83446E-4	0.1419	0.2999
3.88606E-4	0.32076	0.35969
3.93765E-4	0.33259	0.19394
3.98925E-4	0.26388	0.30189
4.04084E-4	0.40387	0.26926
4.09244E-4	0.2786	0.3935
4.14403E-4	0.39291	0.38276
4.19563E-4	0.30798	0.26433
4.24722E-4	0.22928	0.21066
4.29882E-4	0.34895	0.36912
4.35041E-4	0.37266	0.31177
4.40201E-4	0.38357	0.18796
4.4536E-4	0.21749	0.18724
4.5052E-4	0.1604	0.43992
4.55679E-4	0.34566	0.20544
4.60839E-4	0.30893	0.14529
4.65999E-4	0.23688	0.18651
4.71158E-4	0.35166	0.0924
4.76318E-4	0.31382	0.43149
4.81477E-4	0.4114	0.15679
4.86637E-4	0.29821	0.22611
4.91796E-4	0.29347	0.31355
4.96956E-4	0.33689	0.38649
5.02115E-4	0.4349	0.25583
5.07275E-4	0.31049	0.30212
5.12434E-4	0.41066	0.17469
5.17594E-4	0.36476	0.24551
5.22753E-4	0.30364	0.17458
5.27913E-4	0.30383	0.37174
5.33976E-4	0.32761	0.52548
5.41117E-4	0.36432	0.26797
5.48259E-4	0.50837	0.33104
5.55401E-4	0.33046	0.55027
5.62543E-4	0.32643	0.25437
5.69685E-4	0.52459	0.41453
5.76827E-4	0.26432	0.26729
5.83969E-4	0.44959	0.52419
5.91111E-4	0.32038	0.43532
5.98253E-4	0.36506	0.41333
6.05395E-4	0.38583	0.17676
6.12537E-4	0.43311	0.23648
6.19679E-4	0.39378	0.30995
6.26821E-4	0.35668	0.27032
6.33963E-4	0.42737	0.30554
6.41105E-4	0.32892	0.29593
6.48247E-4	0.25115	0.34623
6.55389E-4	0.28252	0.29331
6.62531E-4	0.31582	0.28454
6.69673E-4	0.25864	0.10664
6.76815E-4	0.47938	0.15617
6.83956E-4	0.41837	0.27529
6.91098E-4	0.25949	0.48055
6.9824E-4	0.26624	0.25787
7.05382E-4	0.35543	0.08513
7.12524E-4	0.30142	0.31995
7.19666E-4	0.2614	0.50407
7.26808E-4	0.30329	0.21273
7.35155E-4	0.23884	0.36005
7.45047E-4	0.20186	0.39881
7.54939E-4	0.33087	0.39354
7.64831E-4	0.35818	0.2985
7.74723E-4	0.27848	0.468
7.84615E-4	0.39235	0.35647
7.94507E-4	0.19783	0.32128
8.04399E-4	0.35508	0.23341
8.14291E-4	0.26216	0.42511
8.24183E-4	0.43155	0.30486
8.34075E-4	0.37856	0.33071
8.43967E-4	0.34394	0.3171
8.53859E-4	0.29379	0.28968
8.63751E-4	0.41691	0.4333
8.73643E-4	0.40906	0.26868
8.83535E-4	0.29449	0.40437
8.93427E-4	0.39828	0.34469
9.03319E-4	0.3368	0.26864
9.13211E-4	0.27947	0.26444
9.23103E-4	0.37708	0.32381
9.32995E-4	0.28177	0.37308
9.42887E-4	0.28129	0.43298
9.52779E-4	0.25969	0.35091
9.62671E-4	0.31612	0.31621
9.72563E-4	0.19777	0.31319
9.82455E-4	0.35503	0.30643
9.92347E-4	0.26846	0.54846
0.001	0.3007	0.28231
0.00101	0.27632	0.25117
0.00102	0.27989	0.34421
0.00104	0.29992	0.2937
0.00105	0.29116	0.24895
0.00106	0.26604	0.27267
0.00108	0.2926	0.26447
0.00109	0.24821	0.38465
0.00111	0.32155	0.37444
0.00112	0.23216	0.33652
0.00113	0.29475	0.28474
0.00115	0.23594	0.37555
0.00116	0.22725	0.32917
0.00117	0.25387	0.26639
0.00119	0.32037	0.33586
0.0012	0.29437	0.30045
0.00122	0.22244	0.14588
0.00123	0.23766	0.34025
0.00124	0.23293	0.18104
0.00126	0.29273	0.27999
0.00127	0.34023	0.26085
0.00128	0.33847	0.18009
0.0013	0.16132	0.51397
0.00131	0.3512	-0.15106
0.00132	0.34665	0.03409
0.00134	0.27681	0.25949
0.00135	0.26113	0.34213
0.00137	0.34777	0.24412
0.00138	0.1704	0.28519
0.00139	0.29319	0.15924
0.00141	0.27976	0.22339
0.00143	0.26394	0.09661
0.00145	0.26668	0.28993
0.00147	0.09373	0.06446
0.00149	0.36759	0.46051
0.0015	0.18328	0.15803
0.00152	0.26751	0.303
0.00154	0.19941	0.27626
0.00156	0.23985	0.17371
0.00158	0.17878	0.11112
0.0016	0.30178	0.11865
0.00162	0.25151	0.32748
0.00164	0.16242	0.15842
0.00166	0.25362	0.1569
0.00167	0.27674	0.34631
0.00169	0.36922	0.08765
0.00171	0.19194	0.13003
0.00173	0.14307	0.14247
0.00175	0.2872	0.2374
0.00177	0.20985	0.21651
0.00179	0.30159	0.14803
0.00181	0.25137	0.13601
0.00183	0.15801	0.18625
0.00185	0.20863	0.43033
0.00186	0.21949	0.23221
0.00188	0.23708	0.13319
0.0019	0.12963	0.32967
0.00192	0.15906	0.21431
0.00194	0.22507	0.25597
0.00196	0.16776	0.3752
0.00199	0.19155	0.31813
0.00202	0.21544	0.11367
0.00204	0.27778	0.06689
0.00207	0.22408	0.22255
0.00209	0.15591	0.2017
0.00212	0.19406	0.33199
0.00215	0.26858	0.43914
0.00217	0.31205	0.282
0.0022	0.32638	0.22481
0.00223	0.18008	0.08684
0.00225	0.22525	0.24097
0.00228	0.19479	0.2654
0.00231	0.19567	0.14284
0.00233	0.22353	0.20085
0.00236	0.19001	0.05068
0.00239	0.13031	0.15691
0.00241	0.25348	0.2279
0.00244	0.18936	0.1204
0.00246	0.22581	0.08211
0.00249	0.21681	0.26081
0.00252	0.17215	0.29861
0.00254	0.31932	0.219
0.00257	0.22706	0.22455
0.0026	0.25072	0.24553
0.00262	0.20092	0.15508
0.00265	0.16261	0.19856
0.00268	0.16055	0.09253
0.0027	0.14964	-0.00303
0.00273	0.21113	0.17235
0.00277	0.2796	0.35159
0.00281	0.18748	0.16002
0.00284	0.13723	0.21195
0.00288	0.18855	0.11929
0.00292	0.16048	0.17265
0.00295	0.19035	0.25673
0.00299	0.10674	0.1294
0.00303	0.25816	0.21663
0.00306	0.07887	0.19088
0.0031	0.08829	0.11675
0.00314	0.06513	0.13655
0.00317	0.17641	0.07663
0.00321	0.20983	0.04479
0.00325	0.17926	0.12736
0.00328	0.19709	0.15401
0.00332	0.13042	0.19104
0.00335	0.05992	0.03635
0.00339	0.17948	0.17752
0.00343	0.15695	0.14422
0.00346	0.15781	0.17963
0.0035	0.17216	0.43794
0.00354	0.1687	0.16017
0.00357	0.17951	0.201
0.00361	0.20034	0.34894
0.00365	0.16887	0.19607
0.00368	0.10657	0.00524
0.00372	0.13714	0.16685
0.00376	0.20181	0.1325
0.00381	0.17657	0.23623
0.00386	0.20069	0.15416
0.00391	0.14527	0.16196
0.00397	0.16887	0.09575
0.00402	0.16375	0.08769
0.00407	0.18647	0.13492
0.00412	0.15276	0.11692
0.00417	0.11888	0.17006
0.00422	0.17228	0.19126
0.00427	0.13845	0.06898
0.00432	0.01233	0.20255
0.00437	0.11404	0.10927
0.00442	0.09399	0.07051
0.00447	0.13017	0.10684
0.00452	0.20113	0.03943
0.00457	0.14015	0.05949
0.00462	0.12933	0.16835
0.00467	0.05716	0.10413
0.00473	0.08327	0.08926
0.00478	0.07011	0.13106
0.00483	0.03838	0.07218
0.00488	0.00482	0.09845
0.00493	0.16092	0.01243
0.00498	0.18535	0.1517
0.00503	0.13276	0.10102
0.00508	0.00212	0.11241
0.00513	-0.03412	0.03923
0.00518	0.14092	0.07229
0.00524	0.13851	0.04146
0.00531	0.10127	0.11581
0.00538	0.23558	0.25411
0.00545	0.10052	0.02615
0.00552	0.14238	0.2524
0.00559	0.11392	0.09887
0.00566	0.19629	4.91171E-4
0.00573	0.1418	0.23304
0.0058	0.12512	-0.01312
0.00587	0.12159	0.06098
0.00594	0.12328	0.07824
0.00601	0.12657	0.10739
0.00608	0.08268	0.08821
0.00615	0.12684	0.17317
0.00622	0.07382	0.19614
0.00629	0.12906	0.132
0.00636	0.09317	0.17471
0.00643	0.19626	0.2207
0.0065	0.12879	0.03592
0.00657	0.12775	0.16506
0.00664	0.11983	0.09544
0.00671	0.10008	0.11924
0.00678	0.10417	0.16905
0.00685	0.08252	0.17771
0.00692	0.09085	0.08939
0.00699	0.10391	0.11492
0.00706	0.07206	0.09571
0.00713	0.12288	0.13036
0.00721	0.04343	0.08525
0.00731	0.10584	0.12492
0.00741	0.05868	0.0871
0.00751	0.08581	0.06879
0.0076	0.1334	0.05229
0.0077	0.00743	0.11731
0.0078	0.05714	0.20549
0.00789	0.12136	0.11785
0.00799	0.17842	0.07988
0.00809	0.08769	0.02493
0.00819	0.1006	0.06597
0.00828	0.03495	0.10071
0.00838	0.16017	0.085
0.00848	0.11548	0.05169
0.00857	0.11181	0.09667
0.00867	0.10994	0.09959
0.00877	0.10382	0.05416
0.00887	0.11253	0.07653
0.00896	0.11662	0.07401
0.00906	0.10551	0.08939
0.00916	0.11626	0.10697
0.00925	0.09332	0.08816
0.00935	0.0935	0.10843
0.00945	0.08488	0.05972
0.00954	0.0905	0.0946
0.00964	0.0856	0.08625
0.00974	0.05983	0.10799
0.00984	0.09003	0.08195
0.00993	0.0972	0.0705
0.01005	0.04984	0.09537
0.01018	0.05061	0.06895
0.01032	0.07912	0.062
0.01045	0.09422	0.09007
0.01058	0.08247	0.05568
0.01072	0.06207	0.08626
0.01085	0.07792	0.04139
0.01099	0.08647	0.08555
0.01112	0.06692	0.06107
0.01126	0.0601	0.05363
0.01139	0.06912	0.03699
0.01153	0.07714	0.0607
0.01166	0.07981	0.06619
0.01179	0.05925	0.07124
0.01193	0.05418	0.04614
0.01206	0.05389	0.05125
0.0122	0.04438	0.05337
0.01233	0.05585	0.04595
0.01247	0.0569	0.04942
0.0126	0.06763	0.04054
0.01273	0.03758	0.05633
0.01287	0.04309	0.02458
0.013	0.0397	0.05108
0.01314	0.05324	0.01812
0.01327	0.02405	0.05415
0.01341	0.05151	0.01763
0.01354	0.04622	0.03127
0.01368	0.03201	0.04275
0.01383	0.05302	0.05623
0.01402	0.04669	0.03926
0.0142	0.05418	0.0377
0.01439	0.05255	0.03776
0.01458	0.02274	0.04456
0.01476	0.02224	0.02403
0.01495	0.01761	0.01384
0.01514	-0.00759	0.03803
0.01532	0.02501	0.04431
0.01551	0.00437	0.02306
0.01569	0.00205	0.00869
0.01588	-0.02704	0.00455
0.01607	-0.00655	0.00137
0.01625	0.00477	-0.00958
0.01644	-0.01551	-0.05513
0.01662	-0.00927	-0.02017
0.01681	-0.01854	0.02069
0.017	-6.45094E-4	0.01016
0.01718	-0.01633	-0.00812
0.01737	0.00239	0.01779
0.01755	-0.03689	0.03497
0.01774	-0.02338	0.00269
0.01793	-0.00138	-0.00887
0.01811	-0.00635	-0.00781
0.0183	-0.00203	-0.00224
0.01849	-0.0311	-0.0497
0.01867	-0.01857	-0.02756
0.01886	-0.01938	-0.03752
0.01904	-0.01885	-0.06335
0.01926	-0.04794	-0.03964
0.01952	-0.05462	-0.02298
0.01978	-0.04664	-0.02517
0.02004	-0.0515	-0.02183
0.0203	-0.03615	-0.04689
0.02056	-0.05345	-0.03673
0.02082	-0.04978	-0.07289
0.02108	-0.05373	-0.04244
0.02134	-0.06444	-0.04633
0.0216	-0.05905	-0.04293
0.02185	-0.05436	-0.06046
0.02211	-0.05812	-0.05535
0.02237	-0.07018	-0.04893
0.02263	-0.06329	-0.07037
0.02289	-0.06486	-0.06584
0.02315	-0.06457	-0.05983
0.02341	-0.05065	-0.03655
0.02367	-0.07784	-0.05189
0.02393	-0.07291	-0.06279
0.02419	-0.08877	-0.04216
0.02445	-0.05885	-0.05438
0.02471	-0.06195	-0.05026
0.02496	-0.04143	-0.0063
0.02522	-0.06495	-0.00995
0.02548	-0.07382	-0.07061
0.02574	-0.05331	-0.03021
0.026	-0.08346	-0.0471
0.02626	-0.0757	-0.04673
0.02652	-0.06077	-0.03124
0.02682	-0.081	-0.04221
0.02718	-0.06981	-0.04789
0.02754	-0.05303	-0.08226
0.0279	-0.05775	-0.06886
0.02826	-0.05237	-0.07558
0.02862	-0.04625	-0.04486
0.02898	-0.04148	-0.04237
0.02934	-0.05543	-0.03433
0.02969	-0.03583	-0.03503
0.03005	-0.02781	-0.05089
0.03041	-0.04844	-0.0414
0.03077	-0.01947	-0.03707
0.03113	-0.02766	3.11037E-4
0.03149	-0.01377	-0.02812
0.03185	-0.02619	-0.01251
0.03221	-0.03492	-0.01394
0.03256	-0.02953	-0.00334
0.03292	-0.00707	-0.02414
0.03328	-0.01525	-0.01029
0.03364	0.00348	0.00612
0.034	-0.03965	0.01535
0.03436	-0.01337	0.00963
0.03472	-0.02386	-0.01558
0.03508	-0.02111	0.01298
0.03543	-0.02067	-0.00377
0.03579	-0.01841	0.0329
0.03615	-0.00811	0.00271
0.03651	-0.00169	0.04364
0.03693	-0.00656	0.02051
0.03743	-0.01233	-0.00597
0.03792	-0.00913	0.00905
0.03842	0.00693	0.02315
0.03892	-0.00292	-0.02796
0.03942	-6.01311E-4	0.00943
0.03991	0.00939	0.01081
0.04041	0.01046	0.03205
0.04091	-0.00334	-0.01623
0.0414	-0.00886	0.00964
0.0419	-0.0027	0.03234
0.0424	0.00689	0.02314
0.04289	-0.02199	0.00857
0.04339	-0.04272	-0.01035
0.04389	-0.02589	0.00148
0.04438	-0.03009	-0.00394
0.04488	-0.04874	-0.05096
0.04538	-0.04256	-0.03167
0.04588	-0.04479	-0.06001
0.04637	-0.05817	-0.04054
0.04687	-0.07146	-0.0792
0.04737	-0.08147	-0.08178
0.04786	-0.10001	-0.06794
0.04836	-0.0859	-0.0952
0.04886	-0.11076	-0.12226
0.04935	-0.13878	-0.12418
0.04985	-0.15443	-0.1279
0.05035	-0.13045	-0.14758
0.05084	-0.17076	-0.1184
0.05143	-0.18279	-0.17262
0.05212	-0.19623	-0.17172
0.0528	-0.19662	-0.2391
0.05349	-0.22888	-0.19072
0.05418	-0.24031	-0.22721
0.05487	-0.25623	-0.22343
0.05556	-0.26513	-0.2615
0.05624	-0.29091	-0.25035
0.05693	-0.29054	-0.26657
0.05762	-0.29224	-0.3245
0.05831	-0.35072	-0.2977
0.05899	-0.33918	-0.32626
0.05968	-0.37203	-0.35059
0.06037	-0.39301	-0.3304
0.06106	-0.39367	-0.37737
0.06175	-0.38202	-0.34367
0.06243	-0.40643	-0.38211
0.06312	-0.41884	-0.35447
0.06381	-0.41508	-0.37496
0.0645	-0.44961	-0.38366
0.06519	-0.43325	-0.38217
0.06587	-0.42085	-0.38343
0.06656	-0.43378	-0.35803
0.06725	-0.45997	-0.37706
0.06794	-0.43742	-0.39279
0.06862	-0.43571	-0.41451
0.06931	-0.44771	-0.38103
0.07	-0.4246	-0.36565
0.0708	-0.43311	-0.38981
0.07176	-0.43284	-0.36771
0.07271	-0.4386	-0.36063
0.07366	-0.43168	-0.35126
0.07462	-0.45137	-0.3782
0.07557	-0.44075	-0.38067
0.07652	-0.44562	-0.33103
0.07747	-0.45055	-0.36952
0.07843	-0.46273	-0.38323
0.07938	-0.47442	-0.3918
0.08033	-0.46532	-0.36302
0.08128	-0.49852	-0.36919
0.08224	-0.47565	-0.34746
0.08319	-0.50585	-0.3798
0.08414	-0.50599	-0.36853
0.0851	-0.51806	-0.43326
0.08605	-0.53411	-0.35873
0.087	-0.55036	-0.4177
0.08795	-0.56343	-0.37939
0.08891	-0.57463	-0.41822
0.08986	-0.57045	-0.43292
0.09081	-0.58406	-0.43071
0.09176	-0.63388	-0.43739
0.09272	-0.62279	-0.47753
0.09367	-0.63919	-0.44591
0.09462	-0.64801	-0.47282
0.09557	-0.64861	-0.47492
0.09653	-0.64393	-0.46107
0.09748	-0.66726	-0.46338
0.0986	-0.67711	-0.4883
0.09992	-0.66509	-0.49126
0.10124	-0.65192	-0.49548
0.10256	-0.64291	-0.45287
0.10388	-0.63149	-0.44172
0.10519	-0.59091	-0.4181
0.10651	-0.60308	-0.41882
0.10783	-0.59497	-0.36493
0.10915	-0.58312	-0.37419
0.11047	-0.54161	-0.3281
0.11179	-0.51799	-0.29696
0.11311	-0.52367	-0.28539
0.11443	-0.47666	-0.2719
0.11574	-0.4617	-0.26353
0.11706	-0.46046	-0.24386
0.11838	-0.45113	-0.25325
0.1197	-0.49358	-0.23069
0.12102	-0.44288	-0.24177
0.12234	-0.47038	-0.24623
0.12366	-0.48591	-0.2803
0.12498	-0.4842	-0.29102
0.12629	-0.54732	-0.29417
0.12761	-0.53286	-0.30815
0.12893	-0.55342	-0.33357
0.13025	-0.61052	-0.38779
0.13157	-0.58257	-0.38768
0.13289	-0.60072	-0.41792
0.13421	-0.62992	-0.42902
0.13575	-0.6275	-0.45714
0.13757	-0.65311	-0.46195
0.1394	-0.64682	-0.46481
0.14123	-0.69253	-0.52217
0.14305	-0.72194	-0.54412
0.14488	-0.68205	-0.50345
0.14671	-0.68702	-0.50878
0.14853	-0.67831	-0.45824
0.15036	-0.65827	-0.52289
0.15219	-0.64609	-0.49956
0.15401	-0.64468	-0.45378
0.15584	-0.66965	-0.47503
0.15767	-0.64967	-0.45971
0.15949	-0.66442	-0.48264
0.16132	-0.68014	-0.5098
0.16315	-0.71027	-0.53996
0.16497	-0.74177	-0.56364
0.1668	-0.80421	-0.59369
0.16863	-0.79556	-0.64935
0.17045	-0.80933	-0.62897
0.17228	-0.85654	-0.68869
0.17411	-0.85539	-0.71204
0.17593	-0.88558	-0.74603
0.17776	-0.92387	-0.72777
0.17959	-0.91786	-0.75656
0.18141	-0.89233	-0.68922
0.18324	-0.87474	-0.71525
0.18507	-0.88661	-0.69345
0.18689	-0.88134	-0.70434
0.18904	-0.83515	-0.67506
0.19158	-0.83398	-0.65147
0.19413	-0.78654	-0.63757
0.19667	-0.8196	-0.63164
0.19921	-0.79512	-0.6344
0.20176	-0.83137	-0.63475
0.2043	-0.84914	-0.67311
0.20684	-0.88908	-0.70695
0.20939	-0.93766	-0.73456
0.21193	-0.95036	-0.76031
0.21448	-0.99832	-0.782
0.21702	-0.99571	-0.78565
0.21956	-0.99644	-0.7924
0.22211	-0.9964	-0.71976
0.22465	-0.94193	-0.74562
0.22719	-0.91631	-0.67512
0.22974	-0.87074	-0.65089
0.23228	-0.86504	-0.59697
0.23482	-0.86346	-0.58043
0.23737	-0.84834	-0.57233
0.23991	-0.87358	-0.57738
0.24246	-0.87682	-0.61418
0.245	-0.91922	-0.62355
0.24754	-0.95997	-0.666
0.25009	-1.01327	-0.71763
0.25263	-1.01125	-0.75591
0.25517	-1.01959	-0.73365
0.25772	-1.03694	-0.73394
0.26026	-1.02777	-0.75707
0.26325	-0.9957	-0.70183
0.26677	-0.95344	-0.70196
0.27029	-0.89556	-0.65129
0.27381	-0.87015	-0.56298
0.27733	-0.86221	-0.60847
0.28085	-0.9066	-0.64972
0.28438	-0.97351	-0.70134
0.2879	-1.01409	-0.74722
0.29142	-1.07809	-0.81064
0.29494	-1.09595	-0.8513
0.29846	-1.12348	-0.86875
0.30198	-1.14848	-0.87158
0.3055	-1.13548	-0.8548
0.30902	-1.1289	-0.84387
0.31254	-1.1443	-0.82127
0.31606	-1.15198	-0.86812
0.31959	-1.20051	-0.97942
0.32311	-1.23277	-0.99256
0.32663	-1.30628	-1.05602
0.33015	-1.36909	-1.12106
0.33367	-1.39851	-1.15147
0.33719	-1.38997	-1.10233
0.34071	-1.36729	-1.05045
0.34423	-1.28747	-1.00313
0.34775	-1.23159	-0.94794
0.35127	-1.1925	-0.85783
0.3548	-1.13485	-0.8435
0.35832	-1.14481	-0.82358
0.36243	-1.18749	-0.83209
0.36731	-1.18975	-0.82526
0.37218	-1.27523	-0.83947
0.37706	-1.26785	-0.85515
0.38194	-1.2676	-0.85341
0.38681	-1.20113	-0.81185
0.39169	-1.20575	-0.80922
0.39657	-1.24178	-0.8616
0.40145	-1.32218	-0.96237
0.40632	-1.39255	-1.10455
0.4112	-1.48247	-1.13524
0.41608	-1.50062	-1.1721
0.42095	-1.4486	-1.11841
0.42583	-1.4	-1.09005
0.43071	-1.39495	-1.04465
0.43558	-1.39172	-1.05152
0.44046	-1.40139	-1.07233
0.44534	-1.44704	-1.08295
0.45021	-1.39764	-1.06149
0.45509	-1.33901	-1.00279
0.45997	-1.25361	-0.95282
0.46484	-1.12524	-0.79233
0.46972	-0.99692	-0.73385
0.4746	-0.94006	-0.69155
0.47947	-0.96211	-0.66512
0.48435	-1.00105	-0.69755
0.48923	-1.03457	-0.70148
0.4941	-1.06735	-0.70452
0.49898	-1.01869	-0.68196
0.50471	-0.97106	-0.61501
0.51146	-0.96777	-0.65215
0.51821	-1.02601	-0.66489
0.52496	-1.10058	-0.7308
0.53171	-1.11829	-0.77729
0.53846	-1.05752	-0.67449
0.54521	-0.98825	-0.63289
0.55196	-1.039	-0.63364
0.55871	-1.14224	-0.75871
0.56547	-1.29972	-0.85943
0.57222	-1.38322	-0.9334
0.57897	-1.36958	-0.90368
0.58572	-1.39882	-0.90247
0.59247	-1.42941	-0.95724
0.59922	-1.58859	-1.12269
0.60597	-1.6812	-1.20113
0.61272	-1.72592	-1.25478
0.61947	-1.67643	-1.27093
0.62622	-1.73079	-1.29272
0.63297	-1.81303	-1.4829
0.63972	-1.98546	-1.68438
0.64647	-2.10986	-1.76126
0.65322	-2.14204	-1.86303
0.65997	-2.05472	-1.84255
0.66672	-2.06962	-1.86257
0.67347	-2.14964	-1.95087
0.68022	-2.19292	-2.0293
0.68697	-2.21631	-2.01491
0.69486	-2.1274	-1.90542
0.70421	-1.98158	-1.75053
0.71356	-1.93322	-1.73428
0.72291	-1.97645	-1.79782
0.73226	-1.93977	-1.72851
0.74161	-1.85286	-1.66703
0.75096	-1.89421	-1.69368
0.76031	-1.97473	-1.77214
0.76966	-2.02601	-1.73758
0.77901	-1.88766	-1.61045
0.78836	-1.68322	-1.47114
0.79771	-1.60599	-1.33031
0.80706	-1.47011	-1.21464
0.81641	-1.31798	-1.02028
0.82576	-1.26838	-0.96435
0.83511	-1.3653	-1.09746
0.84446	-1.43432	-1.1557
0.85381	-1.35852	-1.06605
0.86316	-1.35667	-1.03617
0.87251	-1.42268	-1.05056
0.88186	-1.48363	-1.14801
0.89121	-1.47671	-1.12807
0.90056	-1.45765	-1.17076
0.90991	-1.51662	-1.20595
0.91926	-1.6587	-1.30459
0.92861	-1.73646	-1.33513
0.93796	-1.81513	-1.3348
0.94731	-1.92031	-1.44848
0.95666	-2.02189	-1.57689
0.96765	-1.98687	-1.65121
0.98059	-1.9863	-1.61646
0.99353	-2.16136	-1.78606
1.00647	-2.41538	-1.94298
1.01942	-2.38523	-2.02606
1.03236	-2.40833	-2.10661
1.0453	-2.29174	-1.9852
1.05824	-2.18262	-1.64435
1.07119	-2.07211	-1.53641
1.08413	-2.01989	-1.54626
1.09707	-1.90277	-1.53617
1.11001	-1.83339	-1.47036
1.12295	-1.76828	-1.30578
1.1359	-1.63801	-1.18164
1.14884	-1.5779	-1.17613
1.16178	-1.50468	-1.19619
1.17472	-1.53252	-1.2042
1.18767	-1.7661	-1.38136
1.20061	-2.00256	-1.52869
1.21355	-2.14974	-1.74759
1.22649	-2.15272	-1.91519
1.23944	-2.13639	-1.88575
1.25238	-2.2586	-1.97315
1.26532	-2.5232	-2.05093
1.27826	-2.74984	-2.38256
1.2912	-2.82829	-2.43488
1.30415	-2.74251	-2.3855
1.31709	-2.70835	-2.30135
1.33222	-2.68317	-2.05533
1.35014	-2.52567	-1.99999
1.36807	-2.4875	-2.01716
1.38599	-2.28785	-1.82558
1.40392	-2.17796	-1.39479
1.42184	-1.78294	-1.2657
1.43977	-1.64991	-1.14541
1.4577	-1.63137	-1.05062
1.47562	-1.69162	-1.02241
1.49355	-1.84499	-1.19482
1.51147	-2.22315	-1.4833
1.5294	-2.60315	-1.87304
1.54733	-2.84147	-2.23657
1.56525	-3.07162	-2.59238
1.58318	-3.04792	-2.39644
1.6011	-3.25907	-2.57768
1.61903	-3.5167	-2.81587
1.63695	-3.67173	-3.00887
1.65488	-3.45405	-2.7418
1.67281	-3.01003	-2.33112
1.69073	-2.42653	-1.67267
1.70866	-2.06386	-1.47167
1.72658	-2.23188	-1.28096
1.74451	-1.96274	-1.24654
1.76244	-1.9192	-1.18671
1.78036	-1.78997	-0.93328
1.79829	-2.11933	-1.30651
1.81621	-2.40472	-1.6778
1.83414	-2.93259	-2.24191
1.8552	-3.34984	-2.46748
1.88017	-3.70897	-3.0374
1.90513	-3.72456	-3.03654
1.93009	-3.57082	-2.79243
1.95505	-4.10315	-3.21862
1.98002	-3.98778	-3.18704
2.00498	-3.53472	-2.58721
2.02994	-2.6143	-1.60389
2.05491	-2.17043	-1.04067
2.07987	-2.33148	-1.23591
2.10483	-2.25109	-1.2374
2.1298	-2.03721	-0.89963
2.15476	-2.63314	-1.72341
2.17972	-3.84899	-2.94843
2.20468	-4.26006	-3.238
2.22965	-4.59569	-3.59241
2.25461	-4.27162	-3.32804
2.27957	-4.08102	-3.0027
2.30454	-4.40804	-3.15688
2.3295	-3.77694	-2.66451
2.35446	-2.97959	-1.85327
2.37942	-2.12688	-0.9768
2.40439	-2.3331	-0.92164
2.42935	-2.93885	-1.82954
2.45431	-3.4482	-2.33802
2.47928	-3.44785	-2.18924
2.50424	-4.07154	-3.04421
2.5292	-5.17463	-3.97332
2.55417	-5.19785	-3.84901
2.5835	-4.67603	-3.35796
2.61805	-3.96026	-2.25728
2.65261	-3.04252	-1.69396
2.68716	-2.11837	-0.74019
2.72172	-2.07933	-0.88102
2.75627	-3.71597	-2.66013
2.79083	-4.70468	-3.60449
2.82538	-4.66999	-3.52496
2.85993	-5.83791	-4.45704
2.89449	-5.73706	-4.57749
2.92904	-4.43663	-3.15273
2.9636	-3.51431	-1.362
2.99815	-2.26579	-0.89325
3.03271	-2.00316	-0.54451
3.06726	-3.26741	-1.72074
3.10181	-4.45555	-3.41989
3.13637	-5.34592	-4.04669
3.17092	-5.25622	-3.88655
3.20548	-5.74081	-3.9816
3.24003	-4.94072	-3.50042
3.27459	-3.56341	-1.8739
3.30914	-2.48016	-0.68553
3.3437	-2.39623	-1.25457
3.37825	-2.87972	-1.86893
3.4128	-4.62238	-3.14112
3.44736	-5.62733	-4.50177
3.48191	-6.33564	-4.939
3.51647	-5.93417	-4.17992
3.55685	-5.43715	-3.39221
3.60471	-3.45846	-1.31157
3.65257	-2.59943	-0.67924
3.70043	-4.31503	-3.15422
3.74829	-6.22545	-4.76271
3.79615	-6.94135	-5.59897
3.84401	-5.84878	-4.35657
3.89187	-4.99562	-3.27856
3.93973	-3.09853	-1.70966
3.98759	-3.38902	-2.18619
4.03545	-4.85021	-4.00682
4.08331	-6.27818	-5.05116
4.13117	-6.4923	-5.30241
4.17903	-5.47718	-3.87862
4.22689	-4.09519	-1.63991
4.27475	-2.70406	-1.05572
4.32261	-5.05582	-4.36268
4.37047	-6.86962	-5.78704
4.41833	-7.86844	-6.30452
4.46619	-6.8815	-5.71742
4.51405	-6.41205	-3.72261
4.56191	-3.51138	-1.18437
4.60977	-2.8897	-0.82742
4.65763	-4.96025	-3.41548
4.70549	-6.09911	-4.79316
4.75335	-6.61442	-5.25649
4.80121	-6.75905	-5.25363
4.84907	-6.13936	-3.32295
4.89693	-3.64193	-0.98534
4.95316	-4.31327	-3.15434
5.01941	-6.2146	-4.79196
5.08566	-5.92033	-3.36476
5.15191	-4.49055	-3.03733
5.21816	-3.78499	-2.24924
5.28441	-5.18805	-4.10102
5.35066	-8.4221	-6.1177
5.41691	-6.68723	-4.23866
5.48315	-4.38869	-1.83038
5.5494	-3.53255	-1.22981
5.61565	-6.71137	-5.30223
5.6819	-6.77088	-4.49894
5.74815	-6.76298	-3.81686
5.8144	-3.99337	-2.03027
5.88065	-4.72798	-3.59958
5.9469	-6.82968	-4.51337
6.01315	-7.71689	-5.1916
6.07939	-6.30426	-3.04016
6.14564	-4.07298	-1.63068
6.21189	-6.11377	-4.02977
6.27814	-8.38408	-6.88436
6.34439	-7.66833	-3.42067
6.41064	-8.12619	-3.93823
6.47689	-4.85381	-3.62496
6.54314	-6.23513	-6.03015
6.60938	-8.29137	-5.86697
6.67563	-8.41643	-4.58476
6.74188	-7.53431	-2.69661
6.81931	-6.64998	-6.35374
6.91107	-8.93975	-7.0747
7.00283	-9.65514	-5.24888
7.09458	-6.9188	-3.63218
7.18634	-9.76751	-7.93838
7.2781	-7.1394	-5.40716
7.36986	-6.32299	-3.80204
7.46162	-7.23325	-5.34563
7.55337	-9.31864	-3.40252
7.64513	-8.30638	-3.93533
7.73689	-7.03439	-4.94167
7.82865	-8.12638	-6.9473
7.92041	-8.01217	-3.87001
8.01217	-7.02904	-4.811
8.10392	-9.19216	-6.58537
8.19568	-9.6357	-6.89645
8.28744	-7.02439	-2.69072
8.3792	-9.05656	-7.65734
8.47096	-10.30687	-6.57502
8.56271	-10.39485	-7.44726
8.65447	-8.92556	-7.01627
8.74623	-10.09767	-9.35254
8.83799	-8.77505	-3.859
8.92975	-9.50159	-7.06616
9.02151	-10.51499	-9.02257
9.11326	-11.75185	-6.67768
9.20502	-8.56176	-3.81205
9.29678	-9.9705	-9.30967
9.38854	-11.13106	-7.74801
9.49636	-9.28529	-3.28268
9.62338	-9.35655	-7.63834
9.75039	-8.54172	-5.72572
9.8774	-9.8669	-8.28456
10.00442	-14.22445	-10.39304
10.13143	-10.63471	-7.98776
10.25845	-11.28594	-8.41961
10.38546	-11.92199	-5.98994
10.51248	-9.64118	-8.66526
10.63949	-10.28582	-8.73901
10.7665	-10.90443	-8.97557
10.89352	-14.08733	-11.22873
11.02053	-12.23351	-9.00611
11.14755	-13.67455	-6.29328
11.27456	-13.24804	-8.05493
11.40158	-12.3787	-8.49065
11.52859	-12.08777	-9.84538
11.6556	-12.8885	-8.86665
11.78262	-12.33289	-9.45747
11.90963	-12.64738	-10.12477
12.03665	-12.81867	-7.54172
12.16366	-12.79047	-8.62944
12.29068	-13.67981	-10.45311
12.41769	-12.72746	-9.47443
12.5447	-13.55912	-10.78839
12.67172	-14.40628	-8.79965
12.79873	-16.01207	-12.15973
12.92575	-15.46585	-10.65155
13.07419	-13.30501	-10.34241
13.25011	-13.73065	-9.45085
13.42604	-14.51359	-13.32954
13.60196	-14.66587	-10.97299
13.77788	-15.6566	-13.18088
13.9538	-18.05573	-14.8908
14.12972	-17.51363	-13.75804
14.30564	-17.07754	-15.05813
14.48157	-17.1286	-11.1641
14.65749	-18.53444	-13.71506
14.83341	-17.941	-14.3808
15.00933	-17.66055	-12.19093
15.18525	-18.47498	-13.65939
15.36117	-18.40504	-13.7568
15.5371	-17.40029	-14.09355
15.71302	-19.70599	-15.69611
15.88894	-20.02345	-16.679
16.06486	-21.1881	-20.99918
16.24078	-22.8127	-17.54686
16.4167	-27.29139	-18.54803
16.59263	-23.11364	-19.52447
16.76855	-22.32829	-21.00689
16.94447	-34.3619	-24.22231
17.12039	-38.94992	-22.88487
17.29631	-20.16811	-36.86317
17.47223	-25.74688	-27.28341
17.64816	-30.4435	-36.82032
17.82408	-22.0042	-19.58963
18	-24.32571	-35.28646
