# Supplementary material for: Single-photon detection and cryogenic reconfigurability in lithium niobate nanophotonic circuits
Source: Nat Commun. 2021 Nov 25;12:6847. doi: 10.1038/s41467-021-27205-8 (PMC8617300; doi:10.1038/s41467-021-27205-8)
Supplement: Supplementary file 3 — Source Data [file 41467_2021_27205_MOESM3_ESM.zip › SourceData/Fig5b_raw_data.txt]

Time	Normalized counts
ns
-4.6396	0.91099
-4.5396	0.90548
-4.4396	0.91099
-4.3396	0.89842
-4.2396	0.90068
-4.1396	0.86592
-4.0396	0.88923
-3.9396	0.85519
-3.8396	0.84092
-3.7396	0.83201
-3.6396	0.82241
-3.5396	0.78793
-3.4396	0.79288
-3.3396	0.77974
-3.2396	0.7529
-3.1396	0.74654
-3.0396	0.73128
-2.9396	0.70218
-2.8396	0.71291
-2.7396	0.66742
-2.6396	0.65018
-2.5396	0.63945
-2.4396	0.62843
-2.3396	0.59212
-2.2396	0.61288
-2.1396	0.56994
-2.0396	0.56118
-1.9396	0.54676
-1.8396	0.53391
-1.7396	0.52741
-1.6396	0.50805
-1.5396	0.48135
-1.4396	0.47528
-1.3396	0.47471
-1.2396	0.44857
-1.1396	0.43091
-1.0396	0.42229
-0.9396	0.4271
-0.8396	0.40534
-0.7396	0.39503
-0.6396	0.40011
-0.5396	0.39616
-0.4396	0.37624
-0.3396	0.39051
-0.2396	0.3703
-0.1396	0.37115
-0.0396	0.3703
0.0604	0.37779
0.1604	0.38401
0.2604	0.37016
0.3604	0.38598
0.4604	0.40308
0.5604	0.40237
0.6604	0.40986
0.7604	0.42823
0.8604	0.42187
0.9604	0.44137
1.0604	0.45959
1.1604	0.47259
1.2604	0.48785
1.3604	0.49732
1.4604	0.53829
1.5604	0.53221
1.6604	0.55086
1.7604	0.59084
1.8604	0.61712
1.9604	0.62744
2.0604	0.66078
2.1604	0.67816
2.2604	0.70415
2.3604	0.72266
2.4604	0.75713
2.5604	0.77706
2.6604	0.7868
2.7604	0.82975
2.8604	0.82198
2.9604	0.85928
3.0604	0.88528
3.1604	0.90167
3.2604	0.89757
3.3604	0.90421
3.4604	0.94758
3.5604	0.9497
3.6604	0.95013
3.7604	0.95225
3.8604	0.97626
3.9604	0.96991
4.0604	0.98333
4.1604	0.99506
4.2604	0.98234
4.3604	0.9781
4.4604	0.99096
4.5604	0.97768
4.6604	0.97556
4.7604	0.974
4.8604	0.95677
4.9604	0.95394
5.0604	0.94645
5.1604	0.94575
5.2604	0.9466
5.3604	0.92554
5.4604	0.92088
5.5604	0.8963
5.6604	0.88471
5.7604	0.90774
5.8604	0.86889
5.9604	0.84247
6.0604	0.82975
6.1604	0.82862
6.2604	0.81238
6.3604	0.80348
6.4604	0.79542
6.5604	0.76406
6.6604	0.76674
6.7604	0.73326
6.8604	0.73015
6.9604	0.70147
7.0604	0.6824
7.1604	0.66897
7.2604	0.65824
7.3604	0.64171
7.4604	0.60172
7.5604	0.61345
7.6604	0.59155
7.7604	0.5835
7.8604	0.56103
7.9604	0.52953
8.0604	0.53264
8.1604	0.5048
8.2604	0.50509
8.3604	0.48771
8.4604	0.4976
8.5604	0.46383
8.6604	0.46284
8.7604	0.43953
8.8604	0.43148
8.9604	0.43134
9.0604	0.4247
9.1604	0.42003
9.2604	0.41014
9.3604	0.4011
9.4604	0.39573
9.5604	0.41311
9.6604	0.39333
9.7604	0.39206
9.8604	0.40181
9.9604	0.397
10.0604	0.41269
10.1604	0.41297
10.2604	0.42611
10.3604	0.41693
10.4604	0.42795
10.5604	0.43388
10.6604	0.436
10.7604	0.449
10.8604	0.46708
10.9604	0.47005
11.0604	0.4829
11.1604	0.49746
11.2604	0.48969
11.3604	0.51116
11.4604	0.53023
11.5604	0.56118
11.6604	0.57756
11.7604	0.57869
11.8604	0.60624
11.9604	0.64566
12.0604	0.66657
12.1604	0.67915
12.2604	0.69497
12.3604	0.72083
12.4604	0.73382
12.5604	0.75247
12.6604	0.77056
12.7604	0.77437
12.8604	0.8258
12.9604	0.84092
13.0604	0.84854
13.1604	0.87977
13.2604	0.90379
13.3604	0.90704
13.4604	0.90195
13.5604	0.92936
13.6604	0.95465
13.7604	0.93713
13.8604	0.95112
13.9604	0.96327
14.0604	0.98192
14.1604	0.96468
14.2604	0.98206
14.3604	0.95832
14.4604	0.97528
14.5604	0.96298
14.6604	0.98531
14.7604	0.95705
14.8604	0.96228
14.9604	0.95606
15.0604	0.94109
15.1604	0.96553
15.2604	0.93854
15.3604	0.93049
15.4604	0.91749
15.5604	0.92879
15.6604	0.88104
15.7604	0.89079
15.8604	0.88881
15.9604	0.8785
16.0604	0.85702
16.1604	0.83795
16.2604	0.81365
16.3604	0.83654
16.4604	0.82128
16.5604	0.79599
16.6604	0.78793
16.7604	0.76872
16.8604	0.75374
16.9604	0.72902
17.0604	0.70797
17.1604	0.69539
17.2604	0.67886
17.3604	0.6547
17.4604	0.63224
17.5604	0.63196
17.6604	0.60455
17.7604	0.58307
17.8604	0.5818
17.9604	0.5729
18.0604	0.53857
18.1604	0.50622
18.2604	0.51893
18.3604	0.5113
18.4604	0.48559
18.5604	0.46369
18.6604	0.46991
18.7604	0.45211
18.8604	0.43953
18.9604	0.42286
19.0604	0.41255
19.1604	0.42018
19.2604	0.41565
19.3604	0.40223
19.4604	0.38768
19.5604	0.3792
19.6604	0.38245
19.7604	0.37412
19.8604	0.36536
19.9604	0.37609
20.0604	0.38118
20.1604	0.3792
20.2604	0.37864
20.3604	0.39503
20.4604	0.40096
20.5604	0.41014
20.6604	0.40845
20.7604	0.42696
20.8604	0.44066
20.9604	0.44857
21.0604	0.45634
21.1604	0.46934
21.2604	0.49435
21.3604	0.49407
21.4604	0.52571
21.5604	0.52345
21.6604	0.56739
21.7604	0.59664
21.8604	0.60073
21.9604	0.6458
22.0604	0.64821
22.1604	0.69751
22.2604	0.6913
22.3604	0.73849
22.4604	0.74075
22.5604	0.75445
22.6604	0.78539
22.7604	0.82537
22.8604	0.83809
22.9604	0.86691
23.0604	0.8607
23.1604	0.88005
23.2604	0.90294
23.3604	0.91876
23.4604	0.93331
23.5604	0.93953
23.6604	0.96765
23.7604	0.9627
23.8604	0.96072
23.9604	0.95606
24.0604	0.96101
24.1604	0.97358
24.2604	0.98333
24.3604	0.98107
24.4604	0.98644
24.5604	0.97853
24.6604	0.98474
24.7604	0.96595
24.8604	0.95253
24.9604	0.96977
25.0604	0.91834
25.1604	0.94518
25.2604	0.93444
25.3604	0.92597
25.4604	0.90689
25.5604	0.89715
25.6604	0.89616
25.7604	0.8655
25.8604	0.85321
25.9604	0.87638
26.0604	0.83442
26.1604	0.82877
26.2604	0.8111
26.3604	0.81224
26.4604	0.78596
26.5604	0.77352
26.6604	0.75784
26.7604	0.75389
26.8604	0.72506
26.9604	0.71758
27.0604	0.69073
27.1604	0.67646
27.2604	0.65244
27.3604	0.63945
27.4604	0.61105
27.5604	0.61755
27.6604	0.58223
27.7604	0.5705
27.8604	0.56245
27.9604	0.54083
28.0604	0.53334
28.1604	0.51766
28.2604	0.50353
28.3604	0.48969
28.4604	0.47598
28.5604	0.4692
28.6604	0.45988
28.7604	0.4644
28.8604	0.45196
28.9604	0.42738
29.0604	0.42314
29.1604	0.41947
29.2604	0.4158
29.3604	0.42102
29.4604	0.39743
29.5604	0.40887
29.6604	0.40251
29.7604	0.39602
29.8604	0.40689
29.9604	0.4035
30.0604	0.40011
30.1604	0.41452
30.2604	0.40407
30.3604	0.42201
30.4604	0.44363
30.5604	0.41467
30.6604	0.44038
30.7604	0.4555
30.8604	0.45083
30.9604	0.47259
31.0604	0.48008
31.1604	0.50452
31.2604	0.50862
31.3604	0.52176
31.4604	0.53518
31.5604	0.54012
31.6604	0.56782
31.7604	0.58943
31.8604	0.62362
31.9604	0.63196
32.0604	0.63959
32.1604	0.66544
32.2604	0.6889
32.3604	0.71885
32.4604	0.72775
32.5604	0.74244
32.6604	0.78412
32.7604	0.80107
32.8604	0.83074
32.9604	0.84614
33.0604	0.84671
33.1604	0.86875
33.2604	0.87723
33.3604	0.90647
33.4604	0.91099
33.5604	0.93204
33.6604	0.92441
33.7604	0.94349
33.8604	0.96058
33.9604	0.9555
34.0604	0.94857
34.1604	0.96044
34.2604	0.98856
34.3604	0.97612
34.4604	0.98856
34.5604	0.96044
34.6604	0.97782
34.7604	0.9586
34.8604	0.95196
34.9604	0.9781
35.0604	0.97174
35.1604	0.94165
35.2604	0.93176
35.3604	0.93911
35.4604	0.92682
35.5604	0.92512
35.6604	0.89644
35.7604	0.89658
35.8604	0.89559
35.9604	0.86931
36.0604	0.84826
36.1604	0.86847
36.2604	0.83696
36.3604	0.83597
36.4604	0.80997
36.5604	0.80362
36.6604	0.7779
36.7604	0.73509
36.8604	0.74442
36.9604	0.74103
37.0604	0.69667
37.1604	0.70486
37.2604	0.6824
37.3604	0.66657
37.4604	0.62885
37.5604	0.61232
37.6604	0.61345
37.7604	0.5907
37.8604	0.56556
37.9604	0.56725
38.0604	0.53815
38.1604	0.53179
38.2604	0.51808
38.3604	0.51159
38.4604	0.48771
38.5604	0.46468
38.6604	0.45988
38.7604	0.4555
38.8604	0.436
38.9604	0.42922
39.0604	0.41481
39.1604	0.41622
39.2604	0.39531
39.3604	0.38952
39.4604	0.3768
39.5604	0.38909
39.6604	0.39121
39.7604	0.3833
39.8604	0.37468
39.9604	0.38485
40.0604	0.37949
40.1604	0.38909
40.2604	0.39531
40.3604	0.38881
40.4604	0.39291
40.5604	0.39503
40.6604	0.41523
40.7604	0.41382
40.8604	0.43769
40.9604	0.43416
41.0604	0.46906
41.1604	0.47146
41.2604	0.48177
41.3604	0.50099
41.4604	0.52034
41.5604	0.55143
41.6604	0.56386
41.7604	0.59099
41.8604	0.62037
41.9604	0.63507
42.0604	0.64552
42.1604	0.6896
42.2604	0.71984
42.3604	0.72097
42.4604	0.73849
42.5604	0.76745
42.6604	0.81421
42.7604	0.81873
42.8604	0.85052
42.9604	0.86211
43.0604	0.88867
43.1604	0.88288
43.2604	0.89672
43.3604	0.93289
43.4604	0.94448
43.5604	0.94688
43.6604	0.93444
43.7604	0.96313
43.8604	0.96539
43.9604	0.98672
44.0604	0.96327
44.1604	0.98319
44.2604	1
44.3604	0.97174
44.4604	0.97316
44.5604	0.97146
44.6604	0.95648
44.7604	0.97203
44.8604	0.96468
44.9604	0.94815
45.0604	0.94815
45.1604	0.94462
45.2604	0.95804
45.3604	0.93303
45.4604	0.91565
45.5604	0.90916
45.6604	0.87949
45.7604	0.87496
45.8604	0.85123
45.9604	0.87313
46.0604	0.85688
46.1604	0.83272
46.2604	0.79895
46.3604	0.79641
46.4604	0.78087
46.5604	0.78497
46.6604	0.76378
46.7604	0.73071
46.8604	0.7132
46.9604	0.69327
47.0604	0.69441
47.1604	0.6742
47.2604	0.65244
47.3604	0.63945
47.4604	0.62461
47.5604	0.6013
47.6604	0.60398
47.7604	0.577
47.8604	0.56188
47.9604	0.54012
48.0604	0.53108
48.1604	0.51272
48.2604	0.51116
48.3604	0.48969
48.4604	0.48079
48.5604	0.47075
48.6604	0.45253
48.7604	0.44758
48.8604	0.4466
48.9604	0.42427
49.0604	0.43346
49.1604	0.42201
49.2604	0.40647
49.3604	0.40534
49.4604	0.40266
49.5604	0.40817
49.6604	0.3963
49.7604	0.40209
49.8604	0.39602
49.9604	0.39983
50.0604	0.40068
50.1604	0.39135
50.2604	0.40548
50.3604	0.41043
50.4604	0.41975
50.5604	0.43798
50.6604	0.42639
50.7604	0.43953
50.8604	0.44532
50.9604	0.48022
51.0604	0.47513
51.1604	0.48672
51.2604	0.50071
51.3604	0.5048
51.4604	0.53461
51.5604	0.56626
51.6604	0.56951
51.7604	0.58971
51.8604	0.6054
51.9604	0.63012
52.0604	0.64496
52.1604	0.69116
52.2604	0.70331
52.3604	0.73863
52.4604	0.74046
52.5604	0.75699
52.6604	0.79316
52.7604	0.81209
52.8604	0.82212
52.9604	0.84798
53.0604	0.85179
53.1604	0.86465
53.2604	0.90633
53.3604	0.91
53.4604	0.89573
53.5604	0.90732
53.6604	0.94476
53.7604	0.9425
53.8604	0.94984
53.9604	0.9408
54.0604	0.95394
54.1604	0.96199
54.2604	0.9586
54.3604	0.9586
54.4604	0.97118
54.5604	0.97655
54.6604	0.95804
54.7604	0.96623
54.8604	0.96849
54.9604	0.94476
55.0604	0.9449
55.1604	0.94109
55.2604	0.94349
55.3604	0.90181
55.4604	0.9336
55.5604	0.91311
55.6604	0.88768
55.7604	0.90449
55.8604	0.87892
55.9604	0.87963
56.0604	0.85815
56.1604	0.85151
56.2604	0.8436
56.3604	0.82439
56.4604	0.82467
56.5604	0.79415
56.6604	0.77197
56.7604	0.73199
56.8604	0.77225
56.9604	0.72888
57.0604	0.69568
57.1604	0.71673
57.2604	0.67434
57.3604	0.64524
57.4604	0.64044
57.5604	0.63747
57.6604	0.59254
57.7604	0.58731
57.8604	0.58788
57.9604	0.56584
58.0604	0.55567
58.1604	0.5356
58.2604	0.50706
58.3604	0.51187
58.4604	0.48771
58.5604	0.46736
58.6604	0.46058
58.7604	0.46129
58.8604	0.4384
58.9604	0.4295
59.0604	0.40605
59.1604	0.41368
59.2604	0.40788
59.3604	0.39051
59.4604	0.40308
59.5604	0.38104
59.6604	0.39164
59.7604	0.38316
59.8604	0.38655
59.9604	0.3922
60.0604	0.38471
60.1604	0.37595
60.2604	0.37864
60.3604	0.39093
60.4604	0.40873
60.5604	0.39898
60.6604	0.40421
60.7604	0.42851
60.8604	0.4312
60.9604	0.4384
61.0604	0.45592
61.1604	0.4692
61.2604	0.47019
61.3604	0.50777
61.4604	0.52614
61.5604	0.55072
61.6604	0.57304
61.7604	0.59763
61.8604	0.61613
61.9604	0.64609
62.0604	0.67321
62.1604	0.68169
62.2604	0.70656
62.3604	0.73834
62.4604	0.73947
62.5604	0.7755
62.6604	0.78553
62.7604	0.81902
62.8604	0.82396
62.9604	0.84996
63.0604	0.87242
63.1604	0.90138
63.2604	0.9189
63.3604	0.94109
63.4604	0.93204
63.5604	0.91989
63.6604	0.96341
63.7604	0.96793
63.8604	0.9651
63.9604	0.9555
64.0604	0.97867
64.1604	0.96355
64.2604	0.9822
64.3604	0.97231
64.4604	0.98064
64.5604	0.98545
64.6604	0.97188
64.7604	0.95422
64.8604	0.96722
64.9604	0.96101
65.0604	0.94589
65.1604	0.94518
65.2604	0.93656
65.3604	0.94123
65.4604	0.92357
65.5604	0.90266
65.6604	0.90675
65.7604	0.86818
65.8604	0.87157
65.9604	0.87044
66.0604	0.83004
66.1604	0.83131
66.2604	0.80602
66.3604	0.80065
66.4604	0.79571
66.5604	0.77451
66.6604	0.75784
66.7604	0.731
66.8604	0.72549
66.9604	0.71051
67.0604	0.6937
67.1604	0.6677
67.2604	0.66163
67.3604	0.64255
67.4604	0.62645
67.5604	0.60158
67.6604	0.58745
67.7604	0.57417
67.8604	0.55425
67.9604	0.54309
68.0604	0.54648
68.1604	0.51695
68.2604	0.49717
68.3604	0.50297
68.4604	0.47203
68.5604	0.45324
68.6604	0.45126
68.7604	0.43755
68.8604	0.4312
68.9604	0.43699
69.0604	0.4247
69.1604	0.42357
69.2604	0.41156
69.3604	0.41297
69.4604	0.39008
69.5604	0.39234
69.6604	0.40619
69.7604	0.40478
69.8604	0.41325
69.9604	0.39658
70.0604	0.40661
70.1604	0.41156
70.2604	0.40463
70.3604	0.4247
70.4604	0.42964
70.5604	0.44589
70.6604	0.41947
70.7604	0.44603
70.8604	0.4586
70.9604	0.46115
71.0604	0.4798
71.1604	0.50057
71.2604	0.49336
71.3604	0.51596
71.4604	0.53702
71.5604	0.53843
71.6604	0.57686
71.7604	0.58618
71.8604	0.58957
71.9604	0.64255
72.0604	0.65146
72.1604	0.69497
72.2604	0.69511
72.3604	0.71051
72.4604	0.72097
72.5604	0.74188
72.6604	0.78878
72.7604	0.78949
72.8604	0.81591
72.9604	0.84261
73.0604	0.84727
73.1604	0.87172
73.2604	0.87115
73.3604	0.91127
73.4604	0.89305
73.5604	0.92173
73.6604	0.9466
73.7604	0.94999
73.8604	0.96878
73.9604	0.95945
74.0604	0.95903
74.1604	0.95832
74.2604	0.95606
74.3604	0.98573
74.4604	0.95352
74.5604	0.96327
74.6604	0.96694
74.7604	0.97033
74.8604	0.96779
74.9604	0.94094
75.0604	0.96793
75.1604	0.94391
75.2604	0.93798
75.3604	0.9254
75.4604	0.92116
75.5604	0.90986
75.6604	0.90845
75.7604	0.9004
75.8604	0.88076
75.9604	0.87977
76.0604	0.87058
76.1604	0.8453
76.2604	0.82311
76.3604	0.81944
76.4604	0.81902
76.5604	0.79585
76.6604	0.78129
76.7604	0.7625
76.8604	0.74838
76.9604	0.71546
77.0604	0.71941
77.1604	0.68918
77.2604	0.67788
77.3604	0.65838
77.4604	0.65117
77.5604	0.62108
77.6604	0.60045
77.7604	0.57545
77.8604	0.551
77.9604	0.57686
78.0604	0.56626
78.1604	0.53023
78.2604	0.51257
78.3604	0.5065
78.4604	0.48036
78.5604	0.48658
78.6604	0.45804
78.7604	0.45041
78.8604	0.43953
78.9604	0.42823
79.0604	0.41325
79.1604	0.40209
79.2604	0.39587
79.3604	0.39234
79.4604	0.39432
79.5604	0.39715
79.6604	0.38047
79.7604	0.36409
79.8604	0.3816
79.9604	0.38245
80.0604	0.38316
80.1604	0.37864
80.2604	0.38387
80.3604	0.38768
80.4604	0.39022
80.5604	0.40689
80.6604	0.41481
80.7604	0.43077
80.8604	0.42512
80.9604	0.43826
81.0604	0.46214
81.1604	0.46214
81.2604	0.48022
81.3604	0.49449
81.4604	0.53405
81.5604	0.55609
81.6604	0.55863
81.7604	0.57417
81.8604	0.60695
81.9604	0.62617
82.0604	0.64142
82.1604	0.66431
82.2604	0.6937
82.3604	0.73679
82.4604	0.75318
82.5604	0.76604
82.6604	0.81421
82.7604	0.81591
82.8604	0.83922
82.9604	0.83117
83.0604	0.90153
83.1604	0.90506
83.2604	0.90294
83.3604	0.93572
83.4604	0.91961
83.5604	0.94024
83.6604	0.94193
83.7604	0.95719
83.8604	0.96313
83.9604	0.95988
84.0604	0.96652
84.1604	0.98912
84.2604	0.97386
84.3604	0.98333
84.4604	0.95154
84.5604	0.97287
84.6604	0.97528
84.7604	0.9709
84.8604	0.95338
84.9604	0.9644
85.0604	0.95988
85.1604	0.96016
85.2604	0.93388
85.3604	0.9278
85.4604	0.92074
85.5604	0.90237
85.6604	0.8987
85.7604	0.85504
85.8604	0.88415
85.9604	0.83894
86.0604	0.84431
86.1604	0.81732
86.2604	0.82184
86.3604	0.78341
86.4604	0.78864
86.5604	0.76745
86.6604	0.73622
86.7604	0.73086
86.8604	0.71729
86.9604	0.70995
87.0604	0.67858
87.1604	0.6694
87.2604	0.64863
87.3604	0.64044
87.4604	0.61854
87.5604	0.58901
87.6604	0.57587
87.7604	0.5842
87.8604	0.54874
87.9604	0.55157
88.0604	0.51554
88.1604	0.52585
88.2604	0.5065
88.3604	0.49746
88.4604	0.48884
88.5604	0.46637
88.6604	0.45182
88.7604	0.44193
88.8604	0.43755
88.9604	0.45182
89.0604	0.42258
89.1604	0.41678
89.2604	0.42314
89.3604	0.40817
89.4604	0.42131
89.5604	0.40916
89.6604	0.41099
89.7604	0.3946
89.8604	0.39941
89.9604	0.39969
90.0604	0.4117
90.1604	0.40096
90.2604	0.42116
90.3604	0.40859
90.4604	0.43388
90.5604	0.43769
90.6604	0.4562
90.7604	0.44165
90.8604	0.44419
90.9604	0.46539
91.0604	0.47655
91.1604	0.48841
91.2604	0.5024
91.3604	0.52119
91.4604	0.53476
91.5604	0.55694
91.6604	0.5681
91.7604	0.59155
91.8604	0.60427
91.9604	0.62221
92.0604	0.65767
92.1604	0.67293
92.2604	0.70938
92.3604	0.71037
92.4604	0.7464
92.5604	0.75134
92.6604	0.78709
92.7604	0.79118
92.8604	0.81704
92.9604	0.82848
93.0604	0.8607
93.1604	0.872
93.2604	0.8833
93.3604	0.87708
93.4604	0.8946
93.5604	0.91919
93.6604	0.923
93.7604	0.9514
93.8604	0.93868
93.9604	0.95804
94.0604	0.94179
94.1604	0.96948
94.2604	0.97556
94.3604	0.96736
94.4604	0.99195
94.5604	0.96666
94.6604	0.95719
94.7604	0.94801
94.8604	0.95988
94.9604	0.9846
95.0604	0.96214
95.1604	0.95253
95.2604	0.94024
