# Supplementary material for: Single-photon detection and cryogenic reconfigurability in lithium niobate nanophotonic circuits
Source: Nat Commun. 2021 Nov 25;12:6847. doi: 10.1038/s41467-021-27205-8 (PMC8617300; doi:10.1038/s41467-021-27205-8)
Supplement: Supplementary file 3 — Source Data [file 41467_2021_27205_MOESM3_ESM.zip › SourceData/Fig5c_raw_data.txt]

Time	Normalized counts
ns
-0.72456	0.75313
-0.67456	0.84203
-0.62456	0.92725
-0.57456	0.98047
-0.52456	0.99024
-0.47456	0.97918
-0.42456	0.91493
-0.37456	0.84136
-0.32456	0.75007
-0.27456	0.66043
-0.22456	0.56449
-0.17456	0.5012
-0.12456	0.44859
-0.07456	0.41678
-0.02456	0.40404
0.02544	0.39992
0.07544	0.41158
0.12544	0.4387
0.17544	0.50738
0.22544	0.60191
0.27544	0.71022
0.32544	0.80675
0.37544	0.88223
0.42544	0.93021
0.47544	0.95219
0.52544	0.93313
0.57544	0.89281
0.62544	0.82057
0.67544	0.74023
0.72544	0.6626
0.77544	0.57334
0.82544	0.50797
0.87544	0.45888
0.92544	0.43136
0.97544	0.42286
1.02544	0.41917
1.07544	0.43529
1.12544	0.47119
1.17544	0.53818
1.22544	0.63815
1.27544	0.7495
1.32544	0.84712
1.37544	0.9294
1.42544	0.97562
1.47544	1
1.52544	0.9663
1.57544	0.91474
1.62544	0.83909
1.67544	0.74582
1.72544	0.66033
1.77544	0.57729
1.82544	0.50731
1.87544	0.45487
1.92544	0.419
1.97544	0.40518
2.02544	0.40471
2.07544	0.42026
2.12544	0.45111
2.17544	0.51151
2.22544	0.59887
2.27544	0.70278
2.32544	0.79857
2.37544	0.88416
2.42544	0.93815
2.47544	0.9581
2.52544	0.9357
2.57544	0.896
2.62544	0.82537
2.67544	0.73227
2.72544	0.65625
2.77544	0.57232
2.82544	0.50266
2.87544	0.46399
2.92544	0.42142
2.97544	0.41116
3.02544	0.41312
3.07544	0.42736
3.12544	0.4631
3.17544	0.53005
3.22544	0.6408
3.27544	0.74876
3.32544	0.85108
3.37544	0.92596
3.42544	0.99412
3.47544	0.98672
3.52544	0.96754
3.57544	0.91184
3.62544	0.83919
3.67544	0.75143
3.72544	0.65412
3.77544	0.57141
3.82544	0.51255
3.87544	0.46056
3.92544	0.42691
3.97544	0.40896
4.02544	0.40261
4.07544	0.40941
4.12544	0.44194
4.17544	0.51195
4.22544	0.60456
4.27544	0.71669
4.32544	0.80742
4.37544	0.87884
4.42544	0.94265
4.47544	0.95595
4.52544	0.93441
4.57544	0.89026
4.62544	0.83343
4.67544	0.74362
4.72544	0.65511
4.77544	0.57877
4.82544	0.51344
4.87544	0.45252
4.92544	0.42936
4.97544	0.41603
5.02544	0.41989
5.07544	0.42842
5.12544	0.46083
5.17544	0.53539
5.22544	0.62921
5.27544	0.75457
5.32544	0.84275
5.37544	0.9316
5.42544	0.97743
5.47544	0.99523
5.52544	0.96964
5.57544	0.91768
5.62544	0.83466
5.67544	0.75034
5.72544	0.65966
5.77544	0.57875
5.82544	0.50679
5.87544	0.45791
5.92544	0.4254
5.97544	0.41173
6.02544	0.39838
6.07544	0.41245
6.12544	0.43796
6.17544	0.50132
6.22544	0.59467
6.27544	0.70389
6.32544	0.80221
6.37544	0.87533
6.42544	0.925
6.47544	0.94423
6.52544	0.92697
6.57544	0.89412
6.62544	0.82455
6.67544	0.74787
6.72544	0.65336
6.77544	0.57793
6.82544	0.51124
6.87544	0.46352
6.92544	0.43252
6.97544	0.41636
7.02544	0.41603
7.07544	0.4259
7.12544	0.46619
7.17544	0.53467
7.22544	0.62943
7.27544	0.74342
7.32544	0.85177
7.37544	0.92299
7.42544	0.98507
7.47544	0.98754
7.52544	0.97303
7.57544	0.91906
7.62544	0.84552
7.67544	0.75373
7.72544	0.66688
7.77544	0.58609
7.82544	0.50842
7.87544	0.45477
7.92544	0.42318
7.97544	0.40686
8.02544	0.40365
8.07544	0.4168
8.12544	0.44204
8.17544	0.50182
8.22544	0.58938
8.27544	0.70683
8.32544	0.8045
8.37544	0.8804
8.42544	0.9287
8.47544	0.95001
8.52544	0.93906
8.57544	0.89301
8.62544	0.82853
8.67544	0.74562
8.72544	0.65956
8.77544	0.58033
8.82544	0.50654
8.87544	0.46058
8.92544	0.43223
8.97544	0.40926
9.02544	0.41386
9.07544	0.4275
9.12544	0.46822
9.17544	0.53875
9.22544	0.63954
